# Supplementary material for: Genotype-Phenotype Correlations in Charcot-Marie-Tooth Disease Due to MTMR2 Mutations and Implications in Membrane Trafficking
Source: Front Neurosci. 2019 Oct 14;13:974. doi: 10.3389/fnins.2019.00974 (PMC6807680; doi:10.3389/fnins.2019.00974)
Supplement: Supplementary file 2 [file Table_1.XLSX]

## Sheet: EdgeTable_Stitch
name	interaction	coexpression	databases	experiments	textmining	fusion	combined score
SBF2 (pp) PIK3C2A	pp	0.085		0.261	0.406		0.563
SBF2 (pp) MTMR14	pp	0.092			0.541		0.565
SBF2 (pp) MTMR2	pp	0.064	0.9	0.404	0.336		0.958
SBF2 (pp) DNM2	pp	0.055			0.566		0.573
PACSIN2 (pp) PIK3C2A	pp		0.9				0.9
PACSIN2 (pp) SH3GL1	pp	0.082	0.9		0.469		0.946
PACSIN2 (pp) BIN1	pp	0.051	0.9		0.469		0.945
PACSIN2 (pp) SH3GL3	pp		0.9		0.101		0.906
PACSIN2 (pp) AMPH	pp	0.053	0.9		0.628		0.961
PACSIN2 (pp) AP2A1	pp	0.042	0.9		0.128		0.909
PACSIN2 (pp) DNM3	pp	0.06	0.9	0.261	0.132		0.931
PACSIN2 (pp) EPS15	pp		0.9		0.55		0.953
PACSIN2 (pp) DNM1	pp	0.06	0.9	0.413	0.456		0.966
PACSIN2 (pp) CTTN	pp		0.9		0.358		0.933
PACSIN2 (pp) SH3GL2	pp		0.9		0.329		0.93
PACSIN2 (pp) ITSN1	pp	0.049	0.9		0.138		0.91
PACSIN2 (pp) DNM2	pp	0.06	0.9	0.436	0.558		0.973
PACSIN2 (pp) SNX9	pp	0.061	0.9		0.556		0.954
PACSIN2 (pp) SNAP91	pp		0.9		0.13		0.909
PACSIN2 (pp) SYNJ1	pp	0.05	0.9	0.354	0.415		0.959
PACSIN2 (pp) FNBP1	pp	0.061	0.9		0.694		0.968
PACSIN2 (pp) CLTC	pp		0.9		0.371		0.934
PACSIN2 (pp) PACSIN1	pp		0.9	0.832	0.06		0.982
PIK3C2A (pp) SH3GL1	pp	0.044	0.9		0.048		0.901
PIK3C2A (pp) MTMR14	pp	0.066	0.65		0.049		0.662
PIK3C2A (pp) BIN1	pp		0.9	0.053	0.053		0.902
PIK3C2A (pp) SH3GL3	pp		0.9		0.048		0.9
PIK3C2A (pp) MTMR2	pp	0.062	0.65	0.185	0.363		0.806
PIK3C2A (pp) AMPH	pp		0.9	0.053	0.086		0.905
PIK3C2A (pp) AP2A1	pp	0.062	0.9		0.057		0.903
PIK3C2A (pp) MTM1	pp	0.062	0.65	0.185	0.423		0.825
PIK3C2A (pp) EPS15	pp	0.097	0.9	0.05	0.092		0.911
PIK3C2A (pp) CTTN	pp		0.9				0.9
PIK3C2A (pp) SH3GL2	pp		0.9		0.048		0.9
PIK3C2A (pp) ITSN1	pp	0.063	0.9	0.26	0.059		0.926
PIK3C2A (pp) SACM1L	pp	0.063	0.9	0.122	0.108		0.916
PIK3C2A (pp) DNM2	pp	0.079	0.9	0.094	0.137		0.918
PIK3C2A (pp) SNX9	pp	0.051	0.9		0.326		0.93
PIK3C2A (pp) SNAP91	pp		0.9		0.075		0.903
PIK3C2A (pp) SYNJ1	pp	0.063	0.65	0.086	0.121		0.701
PIK3C2A (pp) FNBP1	pp		0.9	0.129	0.238		0.927
PIK3C2A (pp) CLTC	pp	0.091	0.9	0.302	0.11		0.936
PIK3C2A (pp) PACSIN1	pp		0.9				0.9
SH3GL1 (pp) BIN1	pp	0.062	0.9	0.095	0.3		0.932
SH3GL1 (pp) SH3GL3	pp		0.9	0.855	0.064		0.985
SH3GL1 (pp) AMPH	pp	0.062	0.9	0.157	0.606		0.964
SH3GL1 (pp) AP2A1	pp	0.105	0.9		0.203		0.922
SH3GL1 (pp) DNM3	pp	0.063	0.9	0.484	0.45		0.969
SH3GL1 (pp) EPS15	pp	0.069	0.9	0.051	0.483		0.948
SH3GL1 (pp) DNM1	pp	0.063	0.9	0.523	0.451		0.972
SH3GL1 (pp) SRC	pp	0.071	0.9	0.073	0.758		0.976
SH3GL1 (pp) CTTN	pp	0.062	0.9		0.291		0.927
SH3GL1 (pp) SH3GL2	pp		0.9	0.857	0.059		0.985
SH3GL1 (pp) ITSN1	pp		0.9		0.143		0.91
SH3GL1 (pp) DNM2	pp	0.094	0.9	0.484	0.604		0.979
SH3GL1 (pp) SNX9	pp	0.061	0.9		0.499		0.948
SH3GL1 (pp) SNAP91	pp	0.081	0.9	0.05	0.399		0.94
SH3GL1 (pp) SYNJ1	pp	0.063	0.9	0.526	0.583		0.979
SH3GL1 (pp) FNBP1	pp	0.062	0.9	0.118	0.405		0.944
SH3GL1 (pp) CLTC	pp	0.063	0.9		0.241		0.922
SH3GL1 (pp) PACSIN1	pp		0.9		0.193		0.915
MTMR14 (pp) MTMR2	pp	0.082			0.613		0.629
MTMR14 (pp) MTM1	pp	0.082			0.894		0.898
MTMR14 (pp) SACM1L	pp	0.062	0.65		0.415		0.791
MTMR14 (pp) DNM2	pp	0.062			0.802		0.806
BIN1 (pp) SH3GL3	pp	0.062	0.9	0.261	0.171		0.934
BIN1 (pp) AMPH	pp	0.055	0.9	0.7	0.094		0.97
BIN1 (pp) AP2A1	pp	0.064	0.9	0.406	0.159		0.947
BIN1 (pp) DNM3	pp	0.096	0.9	0.268	0.367		0.952
BIN1 (pp) MTM1	pp			0.457	0.811		0.893
BIN1 (pp) EPS15	pp	0.063	0.9	0.157	0.552		0.959
BIN1 (pp) DNM1	pp	0.085	0.9	0.469	0.51		0.973
BIN1 (pp) CTTN	pp		0.9		0.161		0.912
BIN1 (pp) SH3GL2	pp	0.082	0.9	0.435	0.265		0.956
BIN1 (pp) ITSN1	pp		0.9	0.05	0.331		0.93
BIN1 (pp) DNM2	pp	0.062	0.9	0.47	0.687		0.982
BIN1 (pp) SNX9	pp		0.9		0.29		0.926
BIN1 (pp) SNAP91	pp	0.085	0.9	0.052	0.389		0.939
BIN1 (pp) SYNJ1	pp	0.055	0.9	0.466	0.448		0.968
BIN1 (pp) FNBP1	pp	0.061	0.9	0.174	0.461		0.952
BIN1 (pp) CLTC	pp	0.061	0.9	0.336	0.468		0.962
BIN1 (pp) PACSIN1	pp	0.085	0.9		0.517		0.952
SH3GL3 (pp) AMPH	pp	0.121	0.9	0.261	0.571		0.968
SH3GL3 (pp) AP2A1	pp	0.062	0.9		0.428		0.941
SH3GL3 (pp) DNM3	pp	0.118	0.9	0.466	0.508		0.973
SH3GL3 (pp) EPS15	pp	0.062	0.9	0.051	0.43		0.942
SH3GL3 (pp) DNM1	pp	0.116	0.9	0.472	0.442		0.97
SH3GL3 (pp) CTTN	pp	0.06	0.9		0.107		0.908
SH3GL3 (pp) SH3GL2	pp	0.18	0.9	0.912	0.067		0.992
SH3GL3 (pp) ITSN1	pp	0.06	0.9		0.119		0.91
SH3GL3 (pp) DNM2	pp	0.063	0.9	0.523	0.6		0.979
SH3GL3 (pp) SNX9	pp	0.061	0.9		0.418		0.94
SH3GL3 (pp) SNAP91	pp	0.218	0.9	0.05	0.403		0.949
SH3GL3 (pp) SYNJ1	pp	0.063	0.9	0.515	0.55		0.976
SH3GL3 (pp) FNBP1	pp	0.062	0.9	0.118	0.375		0.941
SH3GL3 (pp) CLTC	pp	0.063	0.9		0.309		0.929
SH3GL3 (pp) PACSIN1	pp	0.136	0.9		0.536		0.956
MTMR2 (pp) SRC	pp			0.064	0.505		0.517
MTMR2 (pp) SACM1L	pp	0.063	0.65		0.409		0.789
MTMR2 (pp) DNM2	pp	0.055			0.563		0.569
AMPH (pp) AP2A1	pp	0.064	0.9	0.802	0.399		0.987
AMPH (pp) DNM3	pp	0.174	0.9	0.428	0.548		0.975
AMPH (pp) MTM1	pp			0.077	0.581		0.597
AMPH (pp) EPS15	pp	0.063	0.9	0.157	0.732		0.976
AMPH (pp) DNM1	pp	0.153	0.9	0.476	0.717		0.985
AMPH (pp) SRC	pp	0.061			0.556		0.565
AMPH (pp) CTTN	pp		0.9		0.428		0.94
AMPH (pp) SH3GL2	pp	0.232	0.9	0.472	0.726		0.987
AMPH (pp) ITSN1	pp	0.065	0.9	0.384	0.616		0.974
AMPH (pp) SACM1L	pp	0.055			0.753		0.757
AMPH (pp) DNM2	pp	0.063	0.9	0.498	0.715		0.984
AMPH (pp) SNX9	pp		0.9		0.792		0.978
AMPH (pp) SNAP91	pp	0.291	0.9	0.05	0.728		0.979
AMPH (pp) SYNJ1	pp	0.085	0.9	0.433	0.735		0.984
AMPH (pp) FNBP1	pp	0.06	0.9	0.174	0.709		0.974
AMPH (pp) CLTC	pp	0.061	0.9	0.411	0.651		0.978
AMPH (pp) PACSIN1	pp	0.154	0.9		0.627		0.965
AP2A1 (pp) DNM3	pp	0.105	0.9	0.173	0.226		0.935
AP2A1 (pp) EPS15	pp	0.215	0.9	0.61	0.951		0.998
AP2A1 (pp) DNM1	pp	0.105	0.9	0.173	0.395		0.949
AP2A1 (pp) CTTN	pp	0.061	0.9		0.074		0.905
AP2A1 (pp) SH3GL2	pp	0.062	0.9		0.463		0.945
AP2A1 (pp) ITSN1	pp	0.097	0.9	0.736	0.224		0.979
AP2A1 (pp) SACM1L	pp	0.21			0.53		0.612
AP2A1 (pp) DNM2	pp	0.162	0.9	0.401	0.478		0.97
AP2A1 (pp) SNX9	pp		0.9	0.138	0.056		0.911
AP2A1 (pp) SNAP91	pp	0.169	0.9	0.266	0.464		0.962
AP2A1 (pp) SYNJ1	pp	0.115	0.9	0.416	0.503		0.97
AP2A1 (pp) FNBP1	pp	0.061	0.9		0.094		0.907
AP2A1 (pp) CLTC	pp	0.259	0.9	0.456	0.687		0.985
AP2A1 (pp) PACSIN1	pp	0.051	0.9		0.107		0.907
DNM3 (pp) EPS15	pp	0.114	0.9	0.413	0.45		0.967
DNM3 (pp) DNM1	pp	0.143	0.9	0.74	0.056		0.976
DNM3 (pp) SRC	pp	0.055		0.064	0.554		0.571
DNM3 (pp) CTTN	pp		0.9	0.131	0.433		0.946
DNM3 (pp) SH3GL2	pp	0.232	0.9	0.466	0.427		0.973
DNM3 (pp) ITSN1	pp	0.063	0.9	0.411	0.338		0.958
DNM3 (pp) DNM2	pp	0.055	0.9	0.826	0.055		0.982
DNM3 (pp) SNX9	pp	0.053	0.9	0.667	0.332		0.976
DNM3 (pp) SNAP91	pp	0.326	0.9		0.355		0.952
DNM3 (pp) SYNJ1	pp	0.116	0.9	0.186	0.547		0.963
DNM3 (pp) FNBP1	pp	0.062	0.9	0.416	0.276		0.955
DNM3 (pp) CLTC	pp	0.103	0.9	0.269	0.513		0.963
DNM3 (pp) PACSIN1	pp	0.168	0.9	0.328	0.187		0.948
MTM1 (pp) SACM1L	pp	0.063	0.65		0.376		0.777
MTM1 (pp) DNM2	pp	0.055			0.756		0.76
EPS15 (pp) DNM1	pp	0.092	0.9	0.619	0.678		0.987
EPS15 (pp) SRC	pp	0.052		0.124	0.529		0.575
EPS15 (pp) CTTN	pp		0.9		0.494		0.947
EPS15 (pp) SH3GL2	pp	0.062	0.9	0.051	0.455		0.945
EPS15 (pp) ITSN1	pp	0.063	0.9	0.71	0.366		0.98
EPS15 (pp) DNM2	pp	0.11	0.9	0.619	0.774		0.991
EPS15 (pp) SNX9	pp	0.055	0.9		0.493		0.947
EPS15 (pp) SNAP91	pp	0.063	0.9	0.522	0.895		0.994
EPS15 (pp) SYNJ1	pp	0.064	0.9	0.575	0.929		0.996
EPS15 (pp) FNBP1	pp	0.046	0.9	0.107	0.442		0.946
EPS15 (pp) CLTC	pp	0.184	0.9	0.543	0.79		0.991
EPS15 (pp) PACSIN1	pp	0.061	0.9		0.378		0.936
DNM1 (pp) SRC	pp	0.064	0.9	0.393	0.456		0.965
DNM1 (pp) CTTN	pp	0.061	0.9	0.397	0.524		0.969
DNM1 (pp) SH3GL2	pp	0.199	0.9	0.499	0.6		0.981
DNM1 (pp) ITSN1	pp	0.097	0.9	0.599	0.76		0.99
DNM1 (pp) DNM2	pp		0.9	0.074	0.056		0.905
DNM1 (pp) SNX9	pp	0.053	0.9	0.572	0.79		0.99
DNM1 (pp) SNAP91	pp	0.243	0.9		0.61		0.967
DNM1 (pp) SYNJ1	pp	0.062	0.9	0.186	0.752		0.978
DNM1 (pp) FNBP1	pp	0.062	0.9	0.416	0.456		0.966
DNM1 (pp) CLTC	pp	0.103	0.9	0.269	0.711		0.978
DNM1 (pp) PACSIN1	pp	0.159	0.9	0.474	0.682		0.984
SRC (pp) CTTN	pp	0.063	0.9	0.476	0.92		0.995
SRC (pp) DNM2	pp	0.062		0.363	0.83		0.89
SRC (pp) CLTC	pp	0.066		0.305	0.387		0.567
CTTN (pp) SH3GL2	pp	0.06	0.9		0.164		0.914
CTTN (pp) ITSN1	pp	0.089	0.9	0.063	0.32		0.934
CTTN (pp) DNM2	pp		0.9	0.404	0.835		0.989
CTTN (pp) SNX9	pp	0.061	0.9		0.415		0.94
CTTN (pp) SNAP91	pp		0.9		0.228		0.919
CTTN (pp) SYNJ1	pp	0.049	0.9		0.248		0.922
CTTN (pp) FNBP1	pp	0.055	0.9		0.483		0.946
CTTN (pp) CLTC	pp	0.062	0.9		0.347		0.933
CTTN (pp) PACSIN1	pp		0.9		0.201		0.916
SH3GL2 (pp) ITSN1	pp	0.069	0.9	0.043	0.204		0.919
SH3GL2 (pp) SACM1L	pp				0.549		0.549
SH3GL2 (pp) DNM2	pp	0.063	0.9	0.499	0.506		0.973
SH3GL2 (pp) SNX9	pp	0.061	0.9		0.716		0.971
SH3GL2 (pp) SNAP91	pp	0.39	0.9	0.05	0.599		0.973
SH3GL2 (pp) SYNJ1	pp	0.097	0.9	0.515	0.744		0.987
SH3GL2 (pp) FNBP1	pp	0.062	0.9	0.118	0.235		0.928
SH3GL2 (pp) CLTC	pp	0.063	0.9		0.391		0.938
SH3GL2 (pp) PACSIN1	pp	0.31	0.9		0.172		0.937
ITSN1 (pp) DNM2	pp	0.063	0.9	0.599	0.554		0.981
ITSN1 (pp) SNX9	pp	0.052	0.9		0.429		0.941
ITSN1 (pp) SNAP91	pp	0.092	0.9	0.282	0.64		0.973
ITSN1 (pp) SYNJ1	pp	0.079	0.9	0.511	0.809		0.99
ITSN1 (pp) FNBP1	pp	0.061	0.9	0.78	0.347		0.984
ITSN1 (pp) CLTC	pp	0.109	0.9	0.489	0.502		0.974
ITSN1 (pp) PACSIN1	pp		0.9		0.326		0.929
SACM1L (pp) SYNJ1	pp	0.108	0.9	0.261	0.277		0.946
SACM1L (pp) INPP5K	pp	0.064	0.9	0.13	0.38	0.054	0.943
DNM2 (pp) SNX9	pp	0.061	0.9	0.772	0.68		0.992
DNM2 (pp) SNAP91	pp	0.078	0.9		0.616		0.961
DNM2 (pp) SYNJ1	pp	0.061	0.9	0.186	0.603		0.965
DNM2 (pp) FNBP1	pp	0.066	0.9	0.435	0.536		0.972
DNM2 (pp) CLTC	pp	0.172	0.9	0.269	0.779		0.984
DNM2 (pp) PACSIN1	pp	0.061	0.9	0.338	0.309		0.951
SNX9 (pp) SNAP91	pp	0.055	0.9		0.472		0.945
SNX9 (pp) SYNJ1	pp	0.055	0.9	0.688	0.453		0.981
SNX9 (pp) FNBP1	pp		0.9	0.128	0.575		0.959
SNX9 (pp) CLTC	pp	0.062	0.9	0.379	0.465		0.964
SNX9 (pp) PACSIN1	pp		0.9		0.468		0.944
SNAP91 (pp) SYNJ1	pp	0.148	0.9		0.773		0.979
SNAP91 (pp) FNBP1	pp	0.063	0.9	0.05	0.279		0.927
SNAP91 (pp) CLTC	pp	0.117	0.9	0.532	0.852		0.993
SNAP91 (pp) PACSIN1	pp	0.351	0.9		0.173		0.941
SYNJ1 (pp) FNBP1	pp	0.062	0.9	0.191	0.295		0.939
SYNJ1 (pp) CLTC	pp	0.063	0.9	0.462	0.54		0.973
SYNJ1 (pp) PACSIN1	pp	0.096	0.9	0.354	0.43		0.962
FNBP1 (pp) CLTC	pp	0.051	0.9		0.327		0.93
FNBP1 (pp) PACSIN1	pp	0.061	0.9		0.66		0.965
CLTC (pp) PACSIN1	pp		0.9		0.278		0.924
dynasore (pc) 9606.ENSP00000373905	pc				0.882		0.883
dynasore (pc) 9606.ENSP00000365745	pc				0.822		0.822
soy-PC (pc) 9606.ENSP00000373905	pc			0.554			0.554
soy-PC (pc) 9606.ENSP00000356705	pc			0.554			0.554
soy-PC (pc) 9606.ENSP00000362014	pc			0.554			0.554
lysoPC (pc) 9606.ENSP00000373905	pc				0.8		0.8
pentaethylene glycol (pc) 9606.ENSP00000373905	pc			0.664			0.664
pentaethylene glycol (pc) 9606.ENSP00000356705	pc			0.664			0.664
pentaethylene glycol (pc) 9606.ENSP00000362014	pc			0.795			0.795
rhein (pc) 9606.ENSP00000373905	pc				0.547		0.547
rhein (pc) 9606.ENSP00000356705	pc				0.547		0.547
rhein (pc) 9606.ENSP00000362014	pc				0.547		0.547
haem (pc) 9606.ENSP00000373905	pc		0.9				0.9
paclitaxel (pc) 9606.ENSP00000373905	pc				0.588		0.588
paclitaxel (pc) 9606.ENSP00000356705	pc				0.556		0.556
paclitaxel (pc) 9606.ENSP00000362014	pc				0.556		0.556
bafilomycin A1 (pc) 9606.ENSP00000373905	pc				0.59		0.59
bafilomycin A1 (pc) 9606.ENSP00000356705	pc				0.547		0.547
bafilomycin A1 (pc) 9606.ENSP00000362014	pc				0.547		0.547
tetrahydrobiopterin (BH4 (pc) 9606.ENSP00000373905	pc		0.9				0.9
flavin mononucleotide (pc) 9606.ENSP00000373905	pc		0.9				0.9
tetrahydrobiopterin (BH4 (cc) haem	cc		0.9		0.174		0.914
flavin mononucleotide (cc) tetrahydrobiopterin (BH4	cc		0.9		0.388		0.936
flavin mononucleotide (cc) haem	cc		0.9		0.151		0.912
