# Supplementary material for: Genotype-Phenotype Correlations in Charcot-Marie-Tooth Disease Due to MTMR2 Mutations and Implications in Membrane Trafficking
Source: Front Neurosci. 2019 Oct 14;13:974. doi: 10.3389/fnins.2019.00974 (PMC6807680; doi:10.3389/fnins.2019.00974)
Supplement: Supplementary file 3 [file Table_2.XLSX]

## Sheet: StringTable_stitch
category	donut chart color	description	enriched genes	FDR value	term name
Reactome Pathways	#a6cee3	Clathrin-mediated endocytosis	PACSIN2|PIK3C2A|SH3GL1|BIN1|SH3GL3|AMPH|AP2A1|DNM3|EPS15|DNM1|SH3GL2|ITSN1|DNM2|SNX9|SNAP91|SYNJ1|FNBP1|CLTC|PACSIN1	1.28e-32	HSA-8856828
UniProt Keywords	#1f78b4	Endocytosis	PACSIN2|PIK3C2A|SH3GL1|BIN1|SH3GL3|AP2A1|DNM3|EPS15|DNM1|SH3GL2|ITSN1|DNM2|SNX9|SYNJ1|FNBP1|PACSIN1	1.82e-26	KW-0254
GO Process	#b2df8a	endocytosis	PACSIN2|PIK3C2A|SH3GL1|BIN1|SH3GL3|AMPH|AP2A1|DNM3|EPS15|DNM1|SRC|CTTN|SH3GL2|ITSN1|DNM2|SNX9|SYNJ1|FNBP1|CLTC|PACSIN1	3.23e-23	GO.0006897
Reactome Pathways	#33a02c	Membrane Trafficking	SBF2|PACSIN2|PIK3C2A|SH3GL1|BIN1|SH3GL3|AMPH|AP2A1|DNM3|EPS15|DNM1|SH3GL2|ITSN1|DNM2|SNX9|SNAP91|SYNJ1|FNBP1|CLTC|PACSIN1	5.69e-23	HSA-199991
Reference publications	#fb9a99	(2016) Evolutionary Changes on the Way to Clathrin-Mediated Endocytosis in Animals.	AMPH|EPS15|DNM1|SRC|CTTN|ITSN1|DNM2|SNX9|SNAP91|SYNJ1|CLTC	1.07e-18	PMID.26872775
Reference publications	#e31a1c	(2011) Synaptojanin 1-mediated PI(4,5)P2 hydrolysis is modulated by membrane curvature and facilitates membrane fission.	BIN1|AMPH|DNM1|SRC|SH3GL2|SACM1L|DNM2|SNAP91|SYNJ1|FNBP1	2.17e-18	PMID.21316588
Reference publications	#fdbf6f	(2005) Cortactin and dynamin are required for the clathrin-independent endocytosis of gammac cytokine receptor.	PACSIN2|AMPH|EPS15|DNM1|SRC|CTTN|DNM2|SNAP91|CLTC	5.43e-16	PMID.15623579
Reference publications	#ff7f00	(2011) A high precision survey of the molecular dynamics of mammalian clathrin-mediated endocytosis.	PACSIN2|SH3GL1|AMPH|EPS15|DNM1|CTTN|DNM2|SNX9|SNAP91|FNBP1	8.41e-16	PMID.21445324
Reference publications		(2014) The role of F-actin in modulating Clathrin-mediated endocytosis: Lessons from neurons in health and neuropsychiatric disorder.	SH3GL1|SH3GL3|AMPH|DNM1|CTTN|DNM2|SNX9|SNAP91|CLTC	8.41e-16	PMID.25053985
GO Process		membrane organization	PACSIN2|PIK3C2A|BIN1|AMPH|AP2A1|DNM3|EPS15|DNM1|CTTN|SH3GL2|ITSN1|DNM2|SNX9|SYNJ1|FNBP1|CLTC|PACSIN1	1.72e-15	GO.0061024
SMART Domains		Src homology 3 domains	PACSIN2|SH3GL1|BIN1|SH3GL3|AMPH|SRC|CTTN|SH3GL2|ITSN1|SNX9|FNBP1|PACSIN1	1.76e-15	SM00326
Reference publications		(2013) Cooperative recruitment of dynamin and BINamphiphysinRvs (BAR) domain-containing proteins leads to GTP-dependent membrane scission.	SH3GL1|SH3GL3|AMPH|DNM1|SRC|SH3GL2|DNM2|SNX9	1.78e-15	PMID.23297414
UniProt Keywords		SH3 domain	PACSIN2|SH3GL1|BIN1|SH3GL3|AMPH|SRC|CTTN|SH3GL2|ITSN1|SNX9|FNBP1|PACSIN1	3.49e-15	KW-0728
GO Process		vesicle-mediated transport	PACSIN2|PIK3C2A|SH3GL1|BIN1|SH3GL3|AMPH|AP2A1|DNM3|MTM1|EPS15|DNM1|SRC|CTTN|SH3GL2|ITSN1|DNM2|SNX9|SYNJ1|FNBP1|CLTC|PACSIN1	3.58e-15	GO.0016192
Pfam		Variant SH3 domain	PACSIN2|SH3GL1|BIN1|SH3GL3|SRC|CTTN|SH3GL2|ITSN1|SNX9|FNBP1|PACSIN1	4.79e-15	PF14604
InterPro Domains		SH3 domain	PACSIN2|SH3GL1|BIN1|SH3GL3|AMPH|SRC|CTTN|SH3GL2|ITSN1|SNX9|FNBP1|PACSIN1	4.99e-15	IPR001452
InterPro Domains		SH3-like domain superfamily	PACSIN2|SH3GL1|BIN1|SH3GL3|AMPH|SRC|CTTN|SH3GL2|ITSN1|SNX9|FNBP1|PACSIN1	4.99e-15	IPR036028
Pfam		SH3 domain	PACSIN2|SH3GL1|BIN1|SH3GL3|SRC|CTTN|SH3GL2|ITSN1|SNX9|FNBP1|PACSIN1	6e-15	PF00018
Reference publications		(2015) Vesicle uncoating regulated by SH3-SH3 domain-mediated complex formation between endophilin and intersectin at synapses.	AMPH|DNM3|EPS15|DNM1|ITSN1|SNX9|SYNJ1|CLTC	7.09e-15	PMID.25520322
Reference publications		(2015) SH3 Domains Differentially Stimulate Distinct Dynamin I Assembly Modes and G Domain Activity.	BIN1|AMPH|SRC|CTTN|DNM2|SNX9|FNBP1|PACSIN1	7.09e-15	PMID.26659814
KEGG Pathways		Endocytosis	SH3GL1|BIN1|SH3GL3|AMPH|AP2A1|DNM3|EPS15|DNM1|SRC|SH3GL2|DNM2|CLTC	1.12e-14	hsa04144
Reference publications		(2011) Role of Phosphorylation in the Control of Clathrin-Mediated Internalization of GPCR.	AMPH|EPS15|DNM1|SRC|CTTN|DNM2|SNAP91|SYNJ1|CLTC	2.29e-14	PMID.21765832
Reference publications		(2012) The BAR Domain Superfamily Proteins from Subcellular Structures to Human Diseases.	PACSIN2|AMPH|EPS15|DNM1|SRC|CTTN|SH3GL2|DNM2|SNX9|FNBP1	2.29e-14	PMID.24957964
Reference publications		(2012) Charcot-Marie-Tooth disease and intracellular traffic.	SBF2|PACSIN2|MTMR2|AMPH|MTM1|DNM1|SRC|CTTN|SACM1L|DNM2|SNX9	3.54e-14	PMID.22465036
GO Process		regulation of endocytosis	PACSIN2|SH3GL1|BIN1|SH3GL3|MTMR2|AP2A1|DNM1|SRC|SH3GL2|DNM2|SNAP91|PACSIN1	3.77e-14	GO.0030100
Reference publications		(2001) Mammalian Abp1, a signal-responsive F-actin-binding protein, links the actin cytoskeleton to endocytosis via the GTPase dynamin.	EPS15|DNM1|SRC|SH3GL2|DNM2|SYNJ1|CLTC|PACSIN1	4.49e-14	PMID.11309416
InterPro Domains		AH/BAR domain superfamily	PACSIN2|SH3GL1|BIN1|SH3GL3|AMPH|SH3GL2|SNX9|FNBP1|PACSIN1	4.64e-14	IPR027267
GO Component		clathrin-coated pit	AP2A1|EPS15|CTTN|ITSN1|DNM2|SNAP91|SYNJ1|FNBP1|CLTC	8.25e-14	GO.0005905
Reference publications		(2012) Dynamin, a membrane-remodelling GTPase.	AMPH|EPS15|DNM1|SRC|CTTN|DNM2|SNX9|SNAP91	1.96e-13	PMID.22233676
Reference publications		(2017) Lipid-mediated PX-BAR domain recruitment couples local membrane constriction to endocytic vesicle fission.	PIK3C2A|SH3GL1|AMPH|EPS15|SH3GL2|DNM2|SNX9|CLTC	1.96e-13	PMID.28627515
Reference publications		(2012) Defective membrane remodeling in neuromuscular diseases: insights from animal models.	SBF2|MTMR14|MTMR2|AMPH|MTM1|DNM1|SRC|DNM2	2.24e-13	PMID.22496665
Reference publications		(2011) Endplate structure and parameters of neuromuscular transmission in sporadic centronuclear myopathy associated with myasthenia.	MTMR14|BIN1|AMPH|MTM1|DNM1|DNM2|SNX9	2.74e-13	PMID.21482111
Reference publications		(2012) Phosphorylation by Dyrk1A of clathrin coated vesicle-associated proteins: identification of the substrate proteins and the effects of phosphorylation.	AMPH|EPS15|DNM1|SRC|SH3GL2|SNAP91|SYNJ1|CLTC	2.74e-13	PMID.22514676
Reference publications		(2014) BIN1 membrane curvature sensing and generation show autoinhibition regulated by downstream ligands and PI(4,5)P2.	BIN1|AMPH|MTM1|DNM1|SRC|DNM2|PACSIN1	2.74e-13	PMID.25350771
Pfam		Variant SH3 domain	PACSIN2|SH3GL1|BIN1|SH3GL3|SRC|SH3GL2|ITSN1|SNX9|FNBP1|PACSIN1	3.55e-13	PF07653
Reference publications		(2000) A functional link between dynamin and the actin cytoskeleton at podosomes.	SH3GL1|SH3GL3|DNM1|SRC|CTTN|SH3GL2|DNM2	9.74e-13	PMID.10908579
Reference publications		(2016) Structural insights into the centronuclear myopathy-associated functions of BIN1 and dynamin 2.	BIN1|AMPH|DNM3|MTM1|DNM1|SRC|DNM2	9.74e-13	PMID.27343996
GO Component		endomembrane system	PACSIN2|PIK3C2A|SH3GL1|BIN1|SH3GL3|MTMR2|AMPH|AP2A1|DNM3|MTM1|EPS15|DNM1|SRC|CTTN|SH3GL2|ITSN1|SACM1L|DNM2|SNX9|SNAP91|SYNJ1|FNBP1|INPP5K|CLTC|PACSIN1	1.36e-12	GO.0012505
Reference publications		(2013) Biochemistry and structure of phosphoinositide phosphatases.	SBF2|MTMR14|MTMR2|AMPH|MTM1|SRC|SACM1L|SYNJ1	4.28e-12	PMID.23351377
Reference publications		(2017) Phosphoinositides, Major Actors in Membrane Trafficking and Lipid Signaling Pathways.	SBF2|MTMR14|MTMR2|AMPH|MTM1|CTTN|SACM1L|SNAP91|SYNJ1	4.69e-12	PMID.28294977
Reactome Pathways		Retrograde neurotrophin signalling	AP2A1|DNM3|DNM1|SH3GL2|DNM2|CLTC	5.16e-12	HSA-177504
GO Process		synaptic vesicle endocytosis	SH3GL1|DNM3|DNM1|SH3GL2|ITSN1|SYNJ1|PACSIN1	6.19e-12	GO.0048488
Reference publications		(2012) Role of dynamin, synaptojanin, and endophilin in podocyte foot processes.	SH3GL1|SH3GL3|DNM1|SH3GL2|DNM2|SYNJ1	9e-12	PMID.23187129
Reference publications		(2014) Evidence for a Clathrin-independent mode of endocytosis at a continuously active sensory synapse.	AMPH|DNM3|DNM1|SH3GL2|SNAP91|SYNJ1|CLTC	9e-12	PMID.24616664
Reactome Pathways		PI Metabolism	SBF2|PIK3C2A|MTMR14|MTMR2|MTM1|SACM1L|SYNJ1|INPP5K	1.02e-11	HSA-1483255
GO Component		vesicle	PACSIN2|PIK3C2A|SH3GL1|SH3GL3|MTMR2|AMPH|AP2A1|MTM1|EPS15|DNM1|SRC|SH3GL2|ITSN1|DNM2|SNX9|SNAP91|SYNJ1|FNBP1|CLTC|PACSIN1	1.03e-11	GO.0031982
GO Component		cell projection	PACSIN2|SH3GL1|MTMR14|BIN1|MTMR2|AP2A1|DNM3|MTM1|EPS15|DNM1|SRC|CTTN|SH3GL2|ITSN1|DNM2|SNX9|SYNJ1|INPP5K|PACSIN1	1.03e-11	GO.0042995
Reference publications		(2015) Depletion or over-expression of Sh3px1 results in dramatic changes in cell morphology.	PACSIN2|SH3GL3|AMPH|SRC|SNX9|FNBP1|CLTC	1.12e-11	PMID.26459243
UniProt Keywords		Coated pit	AP2A1|EPS15|ITSN1|DNM2|SNAP91|FNBP1|CLTC	2.33e-11	KW-0168
Reactome Pathways		Cargo recognition for clathrin-mediated endocytosis	SH3GL1|SH3GL3|AP2A1|EPS15|SH3GL2|ITSN1|SNAP91|CLTC	2.73e-11	HSA-8856825
Reactome Pathways		Synthesis of PIPs at the plasma membrane	SBF2|PIK3C2A|MTMR14|MTMR2|MTM1|SYNJ1|INPP5K	3.04e-11	HSA-1660499
Reference publications		(2012) Regulation of synaptojanin 2 5'-phosphatase activity by Src.	AMPH|SRC|CTTN|ITSN1|SACM1L|SNX9|SYNJ1	3.06e-11	PMID.23076136
Reference publications		(2012) Role of phosphoinositides at the neuronal synapse.	AMPH|DNM3|EPS15|DNM1|SRC|SH3GL2|SNAP91|SYNJ1	3.74e-11	PMID.22374090
Reference publications		(2014) Coupling between endocytosis and sphingosine kinase 1 recruitment.	SH3GL1|BIN1|AMPH|DNM1|SH3GL2|DNM2|CLTC	3.74e-11	PMID.24929359
Reference publications		(2012) Intersectin (ITSN) family of scaffolds function as molecular hubs in protein interaction networks.	SH3GL1|MTMR2|AMPH|EPS15|SRC|ITSN1|DNM2|FNBP1	4.09e-11	PMID.22558309
Reference publications		(2009) Coordinated actions of actin and BAR proteins upstream of dynamin at endocytic clathrin-coated pits.	SH3GL1|DNM3|DNM1|CTTN|SH3GL2|DNM2|SNX9	4.23e-11	PMID.20059951
Reference publications		(2011) Overlapping role of dynamin isoforms in synaptic vesicle endocytosis.	AMPH|DNM3|DNM1|SH3GL2|DNM2|SNX9|SNAP91	4.23e-11	PMID.21689597
Reference publications		(2014) Dynamin and endocytosis are required for the fusion of osteoclasts and myoblasts.	AMPH|DNM3|DNM1|SRC|CTTN|DNM2|CLTC	4.23e-11	PMID.25287300
Reference publications		(2011) Recruitment of endophilin to clathrin-coated pit necks is required for efficient vesicle uncoating after fission.	SH3GL1|SH3GL3|DNM1|SH3GL2|SNX9|SNAP91|SYNJ1	4.8e-11	PMID.22099461
Reference publications		(2014) GRAF1 forms a complex with MICAL-L1 and EHD1 to cooperate in tubular recycling endosome vesiculation.	PACSIN2|BIN1|AMPH|EPS15|DNM1|SRC|DNM2	4.8e-11	PMID.25364729
Reference publications		(2016) Imaging the recruitment and loss of proteins and lipids at single sites of calcium-triggered exocytosis.	PACSIN2|SH3GL1|AMPH|DNM3|DNM1|SH3GL2|DNM2	4.8e-11	PMID.27307587
Reference publications		(2013) Dynamin rings: not just for fission.	SH3GL1|AMPH|SRC|CTTN|DNM2|SNX9	4.97e-11	PMID.23980695
Reference publications		(2015) Single particle fluorescence burst analysis of epsin induced membrane fission.	AMPH|EPS15|DNM1|SH3GL2|DNM2|SNAP91	4.97e-11	PMID.25799353
Reference publications		(2017) Structural inhibition of dynamin-mediated membrane fission by endophilin.	SH3GL1|BIN1|AMPH|DNM1|SH3GL2|DNM2	4.97e-11	PMID.28933693
Reference publications		(2014) Pathogenic mechanisms in centronuclear myopathies.	SBF2|MTMR14|MTMR2|AMPH|MTM1|DNM1|DNM2	5.04e-11	PMID.25566070
GO Component		ruffle	PACSIN2|MTMR14|MTM1|SRC|CTTN|DNM2|SNX9|INPP5K|PACSIN1	5.52e-11	GO.0001726
GO Component		cell leading edge	PACSIN2|MTMR14|AMPH|MTM1|SRC|CTTN|ITSN1|DNM2|SNX9|INPP5K|PACSIN1	5.52e-11	GO.0031252
GO Component		cytoplasmic vesicle	PACSIN2|PIK3C2A|SH3GL1|SH3GL3|MTMR2|AMPH|AP2A1|MTM1|EPS15|DNM1|SRC|SH3GL2|ITSN1|DNM2|SNX9|SNAP91|FNBP1|CLTC|PACSIN1	5.52e-11	GO.0031410
GO Component		plasma membrane bounded cell projection	PACSIN2|MTMR14|BIN1|MTMR2|AP2A1|DNM3|MTM1|EPS15|DNM1|SRC|CTTN|SH3GL2|ITSN1|DNM2|SNX9|SYNJ1|INPP5K|PACSIN1	5.52e-11	GO.0120025
Reference publications		(2017) Selective regulation of clathrin-mediated epidermal growth factor receptor signaling and endocytosis by phospholipase C and calcium.	EPS15|DNM1|SACM1L|DNM2|SNAP91|SYNJ1|CLTC	7.42e-11	PMID.28814502
Reference publications		(2011) The myotubularin family of lipid phosphatases in disease and in spermatogenesis.	SBF2|MTMR14|MTMR2|AMPH|MTM1|SRC|DNM2	1.07e-10	PMID.21175430
Reference publications		(2015) Membrane Charge Directs the Outcome of F-BAR Domain Lipid Binding and Autoregulation.	BIN1|AMPH|SRC|SYNJ1|FNBP1|PACSIN1	2.05e-10	PMID.26686642
KEGG Pathways		Inositol phosphate metabolism	PIK3C2A|MTMR14|MTMR2|MTM1|SACM1L|SYNJ1|INPP5K	2.65e-10	hsa00562
Reference publications		(2003) Cophosphorylation of amphiphysin I and dynamin I by Cdk5 regulates clathrin-mediated endocytosis of synaptic vesicles.	BIN1|AMPH|EPS15|DNM1|SRC|SNAP91	2.81e-10	PMID.14623869
Reference publications		(2011) Regulation of dynamin-2 assembly-disassembly and function through the SH3A domain of intersectin-1s.	AMPH|EPS15|SRC|ITSN1|DNM2|SNX9	2.81e-10	PMID.21129155
GO Process		regulation of cellular component organization	PACSIN2|SH3GL1|BIN1|SH3GL3|MTMR2|AP2A1|DNM3|MTM1|DNM1|SRC|CTTN|SH3GL2|DNM2|SNX9|SNAP91|SYNJ1|INPP5K|CLTC|PACSIN1	2.92e-10	GO.0051128
GO Process		vesicle-mediated transport in synapse	SH3GL1|DNM3|DNM1|SH3GL2|ITSN1|DNM2|SYNJ1|PACSIN1	2.92e-10	GO.0099003
Reference publications		(2018) Revisiting the Role of Clathrin-Mediated Endoytosis in Synaptic Vesicle Recycling.	AMPH|DNM3|DNM1|DNM2|SYNJ1|CLTC	3.68e-10	PMID.29467622
SMART Domains		BAR	SH3GL1|BIN1|SH3GL3|AMPH|SH3GL2	3.84e-10	SM00721
Reference publications		(2017) Weak Molecular Interactions in Clathrin-Mediated Endocytosis.	AMPH|EPS15|SRC|SNAP91|SYNJ1|CLTC	4.87e-10	PMID.29184887
Reference publications		(2015) The structure of phosphoinositide phosphatases: Insights into substrate specificity and catalysis.	MTMR14|MTMR2|AMPH|MTM1|SACM1L|SYNJ1|INPP5K	4.94e-10	PMID.25264170
GO Component		synapse	SH3GL1|SH3GL3|MTMR2|AMPH|DNM3|DNM1|SRC|CTTN|SH3GL2|ITSN1|DNM2|SYNJ1|PACSIN1	6.11e-10	GO.0045202
Pfam		BAR domain	SH3GL1|BIN1|SH3GL3|AMPH|SH3GL2	6.9e-10	PF03114
GO Function		phosphatidylinositol bisphosphate phosphatase activity	MTMR14|MTMR2|MTM1|SACM1L|SYNJ1|INPP5K	7.66e-10	GO.0034593
Reference publications		(2017) Intersectin associates with synapsin and regulates its nanoscale localization and function.	DNM1|SRC|SH3GL2|ITSN1|SYNJ1|CLTC	8.17e-10	PMID.29078407
Reference publications		(2015) F-BAR family proteins, emerging regulators for cell membrane dynamic changes-from structure to human diseases.	PACSIN2|AMPH|EPS15|DNM1|SRC|CTTN|FNBP1	8.37e-10	PMID.25956236
Reference publications		(2000) Molecular links between endocytosis and the actin cytoskeleton.	PACSIN2|AMPH|DNM1|SRC|SYNJ1|PACSIN1	1.02e-09	PMID.10974009
Reference publications		(2010) Phosphoinositide phosphatases in cell biology and disease.	MTMR2|AMPH|MTM1|SRC|SH3GL2|SACM1L|SYNJ1	1.05e-09	PMID.20043944
GO Component		coated vesicle	PIK3C2A|AP2A1|EPS15|SH3GL2|DNM2|SNX9|SNAP91|CLTC|PACSIN1	1.12e-09	GO.0030135
KEGG Pathways		Phosphatidylinositol signaling system	PIK3C2A|MTMR14|MTMR2|MTM1|SACM1L|SYNJ1|INPP5K	1.15e-09	hsa04070
Reactome Pathways		Recycling pathway of L1	AP2A1|DNM3|DNM1|SH3GL2|DNM2|CLTC	1.16e-09	HSA-437239
Reference publications		(2014) Importance of endocytic pathways in liver function and disease.	AMPH|EPS15|SRC|CTTN|DNM2|SNAP91|SYNJ1	1.17e-09	PMID.25428849
Reactome Pathways		Signaling by NTRKs	AP2A1|DNM3|DNM1|SRC|SH3GL2|DNM2|CLTC	1.25e-09	HSA-166520
InterPro Domains		BAR domain	SH3GL1|BIN1|SH3GL3|AMPH|SH3GL2	1.51e-09	IPR004148
Reference publications		(2000) Expression and protein-binding studies of the EEN gene family, new interacting partners for dynamin, synaptojanin and huntingtin proteins.	SH3GL1|SH3GL3|AMPH|SH3GL2|DNM2	1.74e-09	PMID.10816441
Reference publications		(1997) The SH3p4Sh3p8SH3p13 protein family: binding partners for synaptojanin and dynamin via a Grb2-like Src homology 3 domain.	SH3GL1|SH3GL3|AMPH|SRC|SH3GL2	1.74e-09	PMID.9238017
GO Component		clathrin-coated vesicle	PIK3C2A|AP2A1|EPS15|SH3GL2|DNM2|SNX9|SNAP91|CLTC	1.76e-09	GO.0030136
Reference publications		(2006) Coordination between the actin cytoskeleton and membrane deformation by a novel membrane tubulation domain of PCH proteins is involved in endocytosis.	BIN1|AMPH|SRC|CTTN|DNM2|FNBP1	1.91e-09	PMID.16418535
Reference publications		(2011) Constitutive activated Cdc42-associated kinase (Ack) phosphorylation at arrested endocytic clathrin-coated pits of cells that lack dynamin.	AMPH|DNM1|SRC|DNM2|SNX9|CLTC	1.91e-09	PMID.21169560
GO Process		cellular component organization	SBF2|PACSIN2|PIK3C2A|SH3GL1|BIN1|MTMR2|AMPH|AP2A1|DNM3|MTM1|EPS15|DNM1|SRC|CTTN|SH3GL2|ITSN1|DNM2|SNX9|SNAP91|SYNJ1|FNBP1|INPP5K|CLTC|PACSIN1	1.92e-09	GO.0016043
Reactome Pathways		Listeria monocytogenes entry into host cells	SH3GL1|SH3GL3|EPS15|SRC|SH3GL2	2e-09	HSA-8876384
GO Process		cellular protein-containing complex assembly	PIK3C2A|BIN1|DNM3|EPS15|DNM1|SRC|CTTN|SH3GL2|DNM2|SNX9|SNAP91|SYNJ1|CLTC	2.01e-09	GO.0034622
GO Function		lipid binding	SBF2|PACSIN2|PIK3C2A|SH3GL1|SH3GL3|AMPH|MTM1|SH3GL2|SNX9|SNAP91|FNBP1|PACSIN1	2.04e-09	GO.0008289
GO Function		phosphatidylinositol-3-phosphatase activity	MTMR14|MTMR2|MTM1|SACM1L|SYNJ1	2.41e-09	GO.0004438
Reference publications		(2012) Endocytic pathways involved in filovirus entry: advances, implications and future directions.	AMPH|EPS15|SRC|CTTN|ITSN1|DNM2|SNX9	2.5e-09	PMID.23342373
Reference publications		(2015) Preferred SH3 domain partners of ADAM metalloproteases include shared and ADAM-specific SH3 interactions.	PACSIN2|SH3GL1|SRC|SH3GL2|ITSN1|SNX9|FNBP1	2.5e-09	PMID.25825872
Reference publications		(2005) An internal GAP domain negatively regulates presynaptic dynamin in vivo: a two-step model for dynamin function.	BIN1|AMPH|DNM1|SRC|SNX9	2.68e-09	PMID.15824135
Reactome Pathways		Signaling by Receptor Tyrosine Kinases	SH3GL1|SH3GL3|AP2A1|DNM3|EPS15|DNM1|SRC|SH3GL2|DNM2|CLTC	2.68e-09	HSA-9006934
Reference publications		(2009) Inhibition of RhoA pathway rescues the endocytosis defects in Oligophrenin1 mouse model of mental retardation.	SH3GL1|BIN1|SH3GL3|AMPH|SRC|SH3GL2	2.7e-09	PMID.19401298
Reference publications		(2014) MICAL-L1-related and unrelated mechanisms underlying elongated tubular endosomal network (ETEN) in human dendritic cells.	PACSIN2|AMPH|EPS15|SRC|SH3GL2|SNX9	3.26e-09	PMID.26478765
Reference publications		(2017) Deciphering the BAR code of membrane modulators.	PACSIN2|AMPH|DNM1|SRC|SH3GL2|DNM2|FNBP1	3.26e-09	PMID.28243699
GO Process		transport	PACSIN2|PIK3C2A|SH3GL1|BIN1|SH3GL3|AMPH|AP2A1|DNM3|MTM1|EPS15|DNM1|SRC|CTTN|SH3GL2|ITSN1|DNM2|SNX9|SNAP91|SYNJ1|FNBP1|CLTC|PACSIN1	3.6e-09	GO.0006810
Reference publications		(2013) Centronuclear myopathy related to dynamin 2 mutations: clinical, morphological, muscle imaging and genetic features of an Italian cohort.	BIN1|AMPH|MTM1|DNM1|DNM2	4.07e-09	PMID.23394783
Reference publications		(2015) Human Metapneumovirus Is Capable of Entering Cells by Fusion with Endosomal Membranes.	DNM3|EPS15|DNM1|DNM2|CLTC	4.07e-09	PMID.26629703
Reference publications		(2018) Dynamic clustering of dynamin-amphiphysin helices regulates membrane constriction and fission coupled with GTP hydrolysis.	AMPH|DNM3|DNM1|SRC|DNM2	4.07e-09	PMID.29357276
Reference publications		(2014) Cellular and molecular interactions of phosphoinositides and peripheral proteins.	SBF2|MTMR2|AMPH|MTM1|SACM1L|SNAP91|SYNJ1	4.6e-09	PMID.24556335
Reference publications		(2012) The apoptotic engulfment protein Ced-6 participates in clathrin-mediated yolk uptake in Drosophila egg chambers.	EPS15|SRC|ITSN1|SNX9|SNAP91|CLTC	5.32e-09	PMID.22398720
GO Component		plasma membrane	PACSIN2|PIK3C2A|BIN1|MTMR2|AMPH|AP2A1|DNM3|MTM1|EPS15|DNM1|SRC|CTTN|SH3GL2|ITSN1|SACM1L|DNM2|SNX9|SNAP91|SYNJ1|FNBP1|INPP5K|CLTC|PACSIN1	5.38e-09	GO.0005886
Reference publications		(2011) Disruption of microtubule network rescues aberrant actin comets in dynamin2-depleted cells.	AMPH|DNM3|DNM1|CTTN|DNM2	5.86e-09	PMID.22174845
Reference publications		(2014) Mutations in BIN1 associated with centronuclear myopathy disrupt membrane remodeling by affecting protein density and oligomerization.	BIN1|AMPH|MTM1|SRC|DNM2	5.86e-09	PMID.24755653
Reference publications		(2014) Regulating dynamin dynamics during endocytosis.	AMPH|EPS15|DNM1|SNAP91|FNBP1	5.86e-09	PMID.25374663
GO Component		plasma membrane bounded cell projection part	PACSIN2|BIN1|MTMR2|AP2A1|DNM3|EPS15|DNM1|SRC|CTTN|SH3GL2|DNM2|SYNJ1|INPP5K|PACSIN1	6.52e-09	GO.0120038
GO Process		protein-containing complex subunit organization	SBF2|PIK3C2A|SH3GL1|BIN1|MTMR2|DNM3|EPS15|DNM1|SRC|CTTN|SH3GL2|DNM2|SNX9|SNAP91|SYNJ1|CLTC	8.17e-09	GO.0043933
Reference publications		(2012) Search for inhibitors of endocytosis: Intended specificity and unintended consequences.	AMPH|EPS15|DNM2|SNAP91|CLTC	8.41e-09	PMID.23538558
Reference publications		(2015) DNM2 mutations in a cohort of sporadic patients with centronuclear myopathy.	MTMR14|BIN1|MTM1|DNM1|DNM2	8.41e-09	PMID.26273216
GO Component		endosome	PACSIN2|SH3GL1|SH3GL3|MTMR2|AP2A1|MTM1|EPS15|SRC|SH3GL2|DNM2|CLTC|PACSIN1	9.7e-09	GO.0005768
Reference publications		(2014) Epsin deficiency impairs endocytosis by stalling the actin-dependent invagination of endocytic clathrin-coated pits.	SH3GL1|EPS15|DNM2|SNAP91|FNBP1|CLTC	9.77e-09	PMID.25122462
Reference publications		(2013) Building a better dynasore: the dyngo compounds potently inhibit dynamin and endocytosis.	AMPH|DNM3|SRC|DNM2|CLTC	1.17e-08	PMID.24025110
Reference publications		(2014) Alternate pleckstrin homology domain orientations regulate dynamin-catalyzed membrane fission.	AMPH|DNM1|SRC|DNM2|SNX9	1.17e-08	PMID.24478459
GO Process		protein-containing complex assembly	SBF2|PIK3C2A|BIN1|MTMR2|DNM3|EPS15|DNM1|SRC|CTTN|SH3GL2|DNM2|SNX9|SNAP91|SYNJ1|CLTC	1.18e-08	GO.0065003
Reference publications		(2017) Distinct functions of dynamin isoforms in tumorigenesis and their potential as therapeutic targets in cancer.	AMPH|DNM3|DNM1|CTTN|DNM2|CLTC	1.29e-08	PMID.28402939
GO Process		cellular localization	PACSIN2|SH3GL1|BIN1|AP2A1|DNM3|MTM1|EPS15|DNM1|CTTN|SH3GL2|ITSN1|DNM2|SNX9|SYNJ1|INPP5K|CLTC|PACSIN1	1.29e-08	GO.0051641
GO Component		synapse part	SH3GL3|MTMR2|AMPH|DNM3|DNM1|SRC|CTTN|SH3GL2|DNM2|SYNJ1|PACSIN1	1.56e-08	GO.0044456
Reference publications		(2010) Endophilin functions as a membrane-bending molecule and is delivered to endocytic zones by exocytosis.	AMPH|EPS15|DNM1|SRC|SH3GL2	1.59e-08	PMID.21029864
Reference publications		(2013) Advances in analysis of low signal-to-noise images link dynamin and AP2 to the functions of an endocytic checkpoint.	AMPH|EPS15|DNM2|SNX9|CLTC	1.59e-08	PMID.23891661
Reference publications		(2013) Dynamin-2 regulates fusion pore expansion and quantal release through a mechanism that involves actin dynamics in neuroendocrine chromaffin cells.	DNM3|EPS15|DNM1|CTTN|DNM2	1.59e-08	PMID.23940613
Reference publications		(2013) Cooperation of MICAL-L1, syndapin2, and phosphatidic acid in tubular recycling endosome biogenesis.	PACSIN2|BIN1|AMPH|EPS15|DNM1|SRC	1.66e-08	PMID.23596323
GO Component		neuron part	BIN1|SH3GL3|MTMR2|AMPH|DNM3|DNM1|SRC|CTTN|SH3GL2|ITSN1|DNM2|SYNJ1|INPP5K|PACSIN1	1.68e-08	GO.0097458
GO Process		phosphatidylinositol dephosphorylation	MTMR2|MTM1|SACM1L|SYNJ1|INPP5K	1.77e-08	GO.0046856
Reference publications		(2008) Endosomal phosphoinositides and human diseases.	SBF2|PIK3C2A|MTMR2|MTM1|SRC|DNM2	1.9e-08	PMID.18429927
Reference publications		(2010) Small interference RNA profiling reveals the essential role of human membrane trafficking genes in mediating the infectious entry of dengue virus.	AMPH|AP2A1|EPS15|DNM1|DNM2|CLTC	1.9e-08	PMID.20122152
GO Component		cytosol	SBF2|PACSIN2|PIK3C2A|SH3GL1|MTMR14|BIN1|MTMR2|AMPH|AP2A1|MTM1|EPS15|SRC|CTTN|SH3GL2|ITSN1|DNM2|SNX9|SYNJ1|FNBP1|INPP5K|CLTC|PACSIN1	2.03e-08	GO.0005829
Reference publications		(2009) Actin and endocytosis: mechanisms and phylogeny.	AMPH|EPS15|SNAP91|SYNJ1|CLTC	2.05e-08	PMID.19186047
Reference publications		(2011) Rapid synthesis of the X-linked mental retardation protein OPHN1 mediates mGluR-dependent LTD through interaction with the endocytic machinery.	SH3GL1|SH3GL3|AMPH|DNM3|SH3GL2	2.05e-08	PMID.22017989
Reference publications		(2012) Versatile membrane deformation potential of activated pacsin.	PACSIN2|AMPH|DNM1|SRC|SNX9	2.05e-08	PMID.23236520
GO Process		receptor-mediated endocytosis	AP2A1|DNM3|EPS15|DNM1|CTTN|DNM2|SNX9|CLTC	2.35e-08	GO.0006898
GO Process		phosphatidylinositol metabolic process	PIK3C2A|MTMR14|MTMR2|MTM1|SRC|SACM1L|SYNJ1|INPP5K	2.35e-08	GO.0046488
GO Process		localization	PACSIN2|PIK3C2A|SH3GL1|BIN1|SH3GL3|AMPH|AP2A1|DNM3|MTM1|EPS15|DNM1|SRC|CTTN|SH3GL2|ITSN1|DNM2|SNX9|SNAP91|SYNJ1|FNBP1|INPP5K|CLTC|PACSIN1	2.35e-08	GO.0051179
GO Process		establishment of localization in cell	SH3GL1|BIN1|AP2A1|DNM3|MTM1|EPS15|DNM1|CTTN|SH3GL2|ITSN1|DNM2|SNX9|SYNJ1|CLTC|PACSIN1	2.35e-08	GO.0051649
Reference publications		(2010) Coupling between clathrin-dependent endocytic budding and F-BAR-dependent tubulation in a cell-free system.	AMPH|DNM1|SNX9|FNBP1|CLTC	2.68e-08	PMID.20729836
Reference publications		(2016) Zebrafish as a Model to Investigate Dynamin 2-Related Diseases.	BIN1|DNM3|MTM1|DNM1|DNM2	2.68e-08	PMID.26842864
UniProt Keywords		Cytoplasm	SBF2|PACSIN2|PIK3C2A|SH3GL1|MTMR14|BIN1|SH3GL3|MTMR2|AMPH|DNM3|MTM1|EPS15|DNM1|SRC|SH3GL2|ITSN1|DNM2|SNX9|SYNJ1|FNBP1|CLTC|PACSIN1	2.7e-08	KW-0963
UniProt Keywords		Endosome	SBF2|PACSIN2|SH3GL1|BIN1|SH3GL3|MTMR2|MTM1|EPS15|SH3GL2|ITSN1	2.7e-08	KW-0967
GO Component		cytoplasmic part	SBF2|PACSIN2|PIK3C2A|SH3GL1|MTMR14|BIN1|SH3GL3|MTMR2|AMPH|AP2A1|DNM3|MTM1|EPS15|DNM1|SRC|CTTN|SH3GL2|ITSN1|SACM1L|DNM2|SNX9|SNAP91|SYNJ1|FNBP1|INPP5K|CLTC|PACSIN1	2.94e-08	GO.0044444
GO Process		cellular component assembly	SBF2|PACSIN2|PIK3C2A|BIN1|MTMR2|DNM3|EPS15|DNM1|SRC|CTTN|SH3GL2|DNM2|SNX9|SNAP91|SYNJ1|INPP5K|CLTC	3.09e-08	GO.0022607
Reference publications		(2016) Clostridium difficile Toxin A Undergoes Clathrin-Independent, PACSIN2-Dependent Endocytosis.	PACSIN2|SH3GL1|AMPH|DNM1|SRC|CLTC	3.44e-08	PMID.27942025
Reference publications		(2001) Nucleocytoplasmic shuttling of endocytic proteins.	SH3GL1|BIN1|AMPH|EPS15|DNM2	3.45e-08	PMID.11425879
Reference publications		(2011) Phosphatidylinositol-(4,5)-bisphosphate regulates clathrin-coated pit initiation, stabilization, and size.	EPS15|SNX9|SNAP91|SYNJ1|CLTC	3.45e-08	PMID.21613550
Reference publications		(2012) Membrane curvature and its generation by BAR proteins.	SH3GL3|AMPH|SRC|SNX9|FNBP1	3.45e-08	PMID.23058040
GO Process		phosphatidylinositol biosynthetic process	PIK3C2A|MTMR14|MTMR2|MTM1|SACM1L|SYNJ1|INPP5K	3.88e-08	GO.0006661
Reference publications		(2001) The actin-binding protein Hip1R associates with clathrin during early stages of endocytosis and promotes clathrin assembly in vitro.	BIN1|AMPH|EPS15|SNAP91|CLTC	4.37e-08	PMID.11564758
Reference publications		(2013) Sorting nexin 9 recruits clathrin heavy chain to the mitotic spindle for chromosome alignment and segregation.	AMPH|SRC|DNM2|SNX9|CLTC	4.37e-08	PMID.23861900
Reference publications		(2013) Intersectin: The Crossroad between Vesicle Exocytosis and Endocytosis.	EPS15|DNM1|SRC|ITSN1|SYNJ1	4.37e-08	PMID.23986746
Reactome Pathways		Signaling by EGFR	SH3GL1|SH3GL3|EPS15|SRC|SH3GL2	5.06e-08	HSA-177929
Reference publications		(2011) Clathrin light chain directs endocytosis by influencing the binding of the yeast Hip1R homologue, Sla2, to F-actin.	EPS15|DNM1|CTTN|SNAP91|CLTC	5.47e-08	PMID.21849475
Reference publications		(2013) Essential function of dynamin in the invasive properties and actin architecture of v-Src induced podosomesinvadosomes.	DNM1|SRC|CTTN|DNM2|FNBP1	5.47e-08	PMID.24348990
Reference publications		(2018) Cytosolic proteins can exploit membrane localization to trigger functional assembly.	AP2A1|EPS15|SH3GL2|ITSN1|SNAP91	5.47e-08	PMID.29505559
GO Component		membrane	SBF2|PACSIN2|PIK3C2A|SH3GL1|BIN1|SH3GL3|MTMR2|AMPH|AP2A1|DNM3|MTM1|EPS15|DNM1|SRC|CTTN|SH3GL2|ITSN1|SACM1L|DNM2|SNX9|SNAP91|SYNJ1|FNBP1|INPP5K|CLTC|PACSIN1	5.65e-08	GO.0016020
Reference publications		(2006) Role of the AP2 beta-appendage hub in recruiting partners for clathrin-coated vesicle assembly.	PACSIN2|AMPH|EPS15|ITSN1|SNX9|CLTC	5.68e-08	PMID.16903783
Reference publications		(2013) C3G forms complexes with Bcr-Abl and p38Alfa MAPK at the focal adhesions in chronic myeloid leukemia cells: implication in the regulation of leukemic cell adhesion.	BIN1|AMPH|SRC|CTTN|ITSN1|SNX9	5.68e-08	PMID.23343344
Reference publications		(2010) Phosphoinositide-binding interface proteins involved in shaping cell membranes.	PACSIN2|SRC|CTTN|SNX9|FNBP1|PACSIN1	6.25e-08	PMID.20467216
GO Component		clathrin coat of coated pit	AP2A1|EPS15|SYNJ1|CLTC	7.45e-08	GO.0030132
Reactome Pathways		InlB-mediated entry of Listeria monocytogenes into host cell	SH3GL1|SH3GL3|EPS15|SH3GL2	8.23e-08	HSA-8875360
GO Process		regulation of receptor-mediated endocytosis	SH3GL3|MTMR2|AP2A1|SH3GL2|DNM2|SNAP91	8.85e-08	GO.0048259
KEGG Pathways		Endocrine and other factor-regulated calcium reabsorption	AP2A1|DNM3|DNM1|DNM2|CLTC	9.18e-08	hsa04961
GO Component		neuron projection	BIN1|MTMR2|DNM3|DNM1|SRC|CTTN|SH3GL2|ITSN1|DNM2|SYNJ1|INPP5K|PACSIN1	1.33e-07	GO.0043005
Reactome Pathways		MHC class II antigen presentation	AP2A1|DNM3|DNM1|SH3GL2|DNM2|CLTC	1.33e-07	HSA-2132295
GO Component		organelle membrane	SBF2|PACSIN2|SH3GL1|SH3GL3|MTMR2|AMPH|AP2A1|DNM3|EPS15|DNM1|SRC|SH3GL2|SACM1L|DNM2|SNX9|SYNJ1|CLTC|PACSIN1	1.49e-07	GO.0031090
GO Component		clathrin-coated endocytic vesicle	AP2A1|EPS15|SH3GL2|DNM2|CLTC	1.49e-07	GO.0045334
GO Function		phosphatidylinositol-3,5-bisphosphate 3-phosphatase activity	MTMR14|MTMR2|MTM1|SYNJ1	1.61e-07	GO.0052629
GO Process		membrane fission	DNM3|DNM1|SH3GL2|DNM2	2.33e-07	GO.0090148
Reactome Pathways		Negative regulation of MET activity	SH3GL1|SH3GL3|EPS15|SH3GL2	2.37e-07	HSA-6807004
KEGG Pathways		Synaptic vesicle cycle	AP2A1|DNM3|DNM1|DNM2|CLTC	2.49e-07	hsa04721
GO Component		vesicle membrane	PACSIN2|AMPH|AP2A1|EPS15|SH3GL2|DNM2|SNX9|SYNJ1|CLTC|PACSIN1	2.91e-07	GO.0012506
GO Component		plasma membrane part	PACSIN2|BIN1|MTMR2|AMPH|AP2A1|DNM3|EPS15|SRC|CTTN|SACM1L|DNM2|SNX9|SYNJ1|INPP5K|CLTC|PACSIN1	3.55e-07	GO.0044459
Reactome Pathways		EGFR downregulation	SH3GL1|SH3GL3|EPS15|SH3GL2	4.31e-07	HSA-182971
Reactome Pathways		Clathrin derived vesicle budding	PIK3C2A|SH3GL2|DNM2|SNX9|CLTC	4.43e-07	HSA-421837
KEGG Pathways		Bacterial invasion of epithelial cells	DNM3|DNM1|SRC|DNM2|CLTC	4.55e-07	hsa05100
UniProt Keywords		Lipid-binding	PACSIN2|SH3GL1|SH3GL3|SH3GL2|SNX9|FNBP1|PACSIN1	4.7e-07	KW-0446
UniProt Keywords		Cytoplasmic vesicle	PACSIN2|PIK3C2A|AMPH|ITSN1|DNM2|SNX9|FNBP1|CLTC|PACSIN1	4.7e-07	KW-0968
GO Process		positive regulation of cellular component organization	SH3GL1|BIN1|AP2A1|DNM3|DNM1|SRC|CTTN|SH3GL2|DNM2|SNX9|SYNJ1|PACSIN1	4.79e-07	GO.0051130
Reactome Pathways		Signaling by MET	SH3GL1|SH3GL3|EPS15|SRC|SH3GL2	5.21e-07	HSA-6806834
GO Component		leading edge membrane	PACSIN2|AMPH|SRC|DNM2|INPP5K|PACSIN1	5.24e-07	GO.0031256
GO Process		regulation of transport	PACSIN2|SH3GL1|BIN1|SH3GL3|MTMR2|AP2A1|DNM3|DNM1|SRC|SH3GL2|DNM2|SNAP91|INPP5K|PACSIN1	5.29e-07	GO.0051049
GO Process		clathrin coat assembly	PIK3C2A|EPS15|SNAP91|CLTC	6.75e-07	GO.0048268
GO Process		regulation of localization	PACSIN2|PIK3C2A|SH3GL1|BIN1|SH3GL3|MTMR2|AP2A1|DNM3|DNM1|SRC|SH3GL2|DNM2|SNAP91|INPP5K|CLTC|PACSIN1	7.5e-07	GO.0032879
GO Process		regulation of clathrin-dependent endocytosis	SH3GL3|SH3GL2|DNM2|SNAP91	7.79e-07	GO.2000369
InterPro Domains		Endophilin-A	SH3GL1|SH3GL3|SH3GL2	8.38e-07	IPR028501
InterPro Domains		Endophilin-A, SH3 domain	SH3GL1|SH3GL3|SH3GL2	8.38e-07	IPR035824
GO Function		phospholipid binding	SBF2|PACSIN2|PIK3C2A|AMPH|MTM1|SNX9|SNAP91|PACSIN1	8.6e-07	GO.0005543
GO Component		ruffle membrane	PACSIN2|SRC|DNM2|INPP5K|PACSIN1	1.29e-06	GO.0032587
GO Component		membrane coat	AP2A1|EPS15|DNM1|SYNJ1|CLTC	1.32e-06	GO.0030117
GO Component		cytoplasmic vesicle part	PACSIN2|SH3GL1|SH3GL3|MTMR2|AMPH|AP2A1|EPS15|SH3GL2|DNM2|SNX9|CLTC|PACSIN1	1.32e-06	GO.0044433
GO Process		lipid modification	PIK3C2A|MTMR2|MTM1|SRC|SACM1L|SYNJ1|INPP5K	1.34e-06	GO.0030258
Pfam		Dynamin central region	DNM3|DNM1|DNM2	1.6e-06	PF01031
Pfam		Dynamin GTPase effector domain	DNM3|DNM1|DNM2	1.6e-06	PF02212
GO Component		clathrin-coated endocytic vesicle membrane	AP2A1|EPS15|SH3GL2|CLTC	1.71e-06	GO.0030669
SMART Domains		Dynamin GTPase effector domain	DNM3|DNM1|DNM2	1.75e-06	SM00302
SMART Domains		Dynamin, GTPase	DNM3|DNM1|DNM2	1.88e-06	SM00053
GO Component		cytoplasmic vesicle membrane	PACSIN2|AMPH|AP2A1|EPS15|SH3GL2|DNM2|SNX9|CLTC|PACSIN1	2.48e-06	GO.0030659
GO Component		whole membrane	SBF2|PACSIN2|SH3GL1|SH3GL3|MTMR2|AMPH|AP2A1|EPS15|SRC|SH3GL2|DNM2|CLTC	2.51e-06	GO.0098805
InterPro Domains		Dynamin central domain	DNM3|DNM1|DNM2	2.51e-06	IPR000375
InterPro Domains		Dynamin, GTPase domain	DNM3|DNM1|DNM2	2.51e-06	IPR001401
InterPro Domains		Dynamin GTPase effector	DNM3|DNM1|DNM2	2.51e-06	IPR003130
InterPro Domains		Dynamin, GTPase region, conserved site	DNM3|DNM1|DNM2	2.51e-06	IPR019762
InterPro Domains		GTPase effector domain	DNM3|DNM1|DNM2	2.51e-06	IPR020850
GO Process		lipid tube assembly	BIN1|SH3GL2|SNX9	2.59e-06	GO.0060988
GO Component		presynapse	SH3GL3|MTMR2|AMPH|DNM1|SH3GL2|SYNJ1|PACSIN1	2.87e-06	GO.0098793
Reactome Pathways		Axon guidance	AP2A1|DNM3|DNM1|SRC|SH3GL2|ITSN1|DNM2|CLTC	3.12e-06	HSA-422475
Reactome Pathways		Infectious disease	SH3GL1|SH3GL3|AP2A1|EPS15|SRC|SH3GL2|CLTC	3.12e-06	HSA-5663205
GO Function		identical protein binding	SBF2|PACSIN2|SH3GL1|BIN1|SH3GL3|MTMR2|DNM3|EPS15|DNM1|SH3GL2|SNX9|FNBP1|PACSIN1	3.13e-06	GO.0042802
GO Process		negative regulation of cellular component organization	PACSIN2|SH3GL3|MTMR2|DNM3|MTM1|SRC|DNM2|INPP5K|PACSIN1	3.5e-06	GO.0051129
UniProt Keywords		Phosphoprotein	SBF2|PACSIN2|PIK3C2A|SH3GL1|MTMR14|BIN1|SH3GL3|MTMR2|AMPH|AP2A1|DNM3|MTM1|EPS15|DNM1|SRC|SH3GL2|ITSN1|DNM2|SNX9|SNAP91|SYNJ1|FNBP1|CLTC|PACSIN1	3.73e-06	KW-0597
GO Process		synaptic vesicle uncoating	SH3GL1|SH3GL2|SYNJ1	3.96e-06	GO.0016191
Reactome Pathways		Synthesis of PIPs at the late endosome membrane	PIK3C2A|MTMR2|MTM1	4.81e-06	HSA-1660517
Reactome Pathways		Formation of annular gap junctions	DNM1|DNM2|CLTC	4.81e-06	HSA-196025
GO Function		protein C-terminus binding	SH3GL1|SH3GL3|AP2A1|DNM1|SRC|SH3GL2	4.88e-06	GO.0008022
GO Component		plasma membrane region	PACSIN2|MTMR2|AP2A1|DNM3|EPS15|SRC|DNM2|SYNJ1|INPP5K|PACSIN1	5.23e-06	GO.0098590
Reactome Pathways		Golgi Associated Vesicle Biogenesis	PIK3C2A|SH3GL2|DNM2|SNX9	5.89e-06	HSA-432722
GO Process		receptor metabolic process	AP2A1|DNM3|DNM1|DNM2|CLTC	6.75e-06	GO.0043112
GO Process		dynamin family protein polymerization involved in mitochondrial fission	DNM3|DNM1|DNM2	7.96e-06	GO.0003374
InterPro Domains		PH-like domain superfamily	SBF2|MTMR2|DNM3|MTM1|DNM1|ITSN1|DNM2	8.4e-06	IPR011993
Pfam		Myotubularin-like phosphatase domain	SBF2|MTMR2|MTM1	9.18e-06	PF06602
InterPro Domains		Myotubularin-like phosphatase domain	SBF2|MTMR2|MTM1	1.08e-05	IPR010569
InterPro Domains		Dynamin superfamily	DNM3|DNM1|DNM2	1.08e-05	IPR022812
InterPro Domains		Dynamin-type guanine nucleotide-binding (G) domain	DNM3|DNM1|DNM2	1.08e-05	IPR030381
InterPro Domains		Myotubularin family	SBF2|MTMR2|MTM1	1.08e-05	IPR030564
Reactome Pathways		Synthesis of PIPs at the early endosome membrane	PIK3C2A|MTMR2|MTM1	1.1e-05	HSA-1660516
Pfam		Dynamin family	DNM3|DNM1|DNM2	1.14e-05	PF00350
GO Component		Golgi apparatus	PIK3C2A|AP2A1|DNM3|DNM1|CTTN|SH3GL2|SACM1L|DNM2|SNX9|INPP5K|CLTC	1.18e-05	GO.0005794
GO Component		endocytic vesicle	AP2A1|EPS15|SH3GL2|ITSN1|DNM2|CLTC	1.18e-05	GO.0030139
SMART Domains		domain in glucosyltransferases, myotubularins and other putative membrane-associated proteins	SBF2|MTMR2|MTM1	1.2e-05	SM00568
GO Component		endocytic vesicle membrane	AP2A1|EPS15|SH3GL2|DNM2|CLTC	1.29e-05	GO.0030666
GO Component		endosome membrane	PACSIN2|SH3GL1|SH3GL3|MTMR2|AP2A1|EPS15|CLTC	1.36e-05	GO.0010008
GO Process		inositol phosphate dephosphorylation	MTMR2|SYNJ1|INPP5K	1.37e-05	GO.0046855
GO Process		positive regulation of synaptic vesicle recycling	SH3GL1|DNM3|DNM1	1.37e-05	GO.1903423
GO Component		perinuclear region of cytoplasm	MTMR14|DNM3|SRC|SH3GL2|DNM2|SYNJ1|INPP5K|PACSIN1	1.38e-05	GO.0048471
Pfam		GRAM domain	SBF2|MTMR2|MTM1	1.39e-05	PF02893
GO Component		membrane part	PACSIN2|PIK3C2A|BIN1|MTMR2|AMPH|AP2A1|DNM3|EPS15|DNM1|SRC|CTTN|ITSN1|SACM1L|DNM2|SNX9|SNAP91|SYNJ1|FNBP1|INPP5K|CLTC|PACSIN1	1.59e-05	GO.0044425
InterPro Domains		GRAM domain	SBF2|MTMR2|MTM1	1.62e-05	IPR004182
SMART Domains		Fes/CIP4 homology domain	PACSIN2|FNBP1|PACSIN1	1.83e-05	SM00055
Pfam		Fes/CIP4, and EFC/F-BAR homology domain	PACSIN2|FNBP1|PACSIN1	1.9e-05	PF00611
UniProt Keywords		Cell projection	SBF2|PACSIN2|SH3GL1|MTMR2|MTM1|ITSN1|DNM2|SNX9|PACSIN1	2e-05	KW-0966
GO Process		negative regulation of endocytosis	PACSIN2|SH3GL3|MTMR2|PACSIN1	2.18e-05	GO.0045806
GO Component		bounding membrane of organelle	SBF2|PACSIN2|SH3GL1|SH3GL3|MTMR2|AMPH|AP2A1|EPS15|SH3GL2|SACM1L|DNM2|CLTC	2.2e-05	GO.0098588
GO Function		nitric-oxide synthase binding	DNM3|DNM1|DNM2	2.21e-05	GO.0050998
GO Component		cell projection membrane	PACSIN2|EPS15|SRC|DNM2|INPP5K|PACSIN1	2.25e-05	GO.0031253
GO Component		clathrin vesicle coat	AP2A1|EPS15|CLTC	2.36e-05	GO.0030125
InterPro Domains		FCH domain	PACSIN2|FNBP1|PACSIN1	2.63e-05	IPR001060
GO Process		intracellular transport	BIN1|AP2A1|DNM3|MTM1|EPS15|DNM1|CTTN|DNM2|SNX9|SYNJ1|CLTC	2.64e-05	GO.0046907
GO Function		enzyme binding	SBF2|SH3GL1|BIN1|AP2A1|DNM3|DNM1|SRC|SH3GL2|ITSN1|DNM2|SNX9|SNAP91|CLTC	2.9e-05	GO.0019899
GO Function		clathrin binding	BIN1|AP2A1|SNAP91|CLTC	2.9e-05	GO.0030276
GO Component		axon	BIN1|MTMR2|DNM3|DNM1|DNM2|SYNJ1|PACSIN1	3.08e-05	GO.0030424
GO Process		plasma membrane tubulation	PACSIN2|SNX9|PACSIN1	3.12e-05	GO.0097320
GO Component		early endosome	PACSIN2|SH3GL1|SH3GL3|MTMR2|EPS15|SH3GL2	3.13e-05	GO.0005769
GO Process		receptor internalization	DNM3|DNM1|DNM2|CLTC	3.14e-05	GO.0031623
GO Component		membrane-bounded organelle	SBF2|PACSIN2|PIK3C2A|SH3GL1|BIN1|SH3GL3|MTMR2|AMPH|AP2A1|DNM3|MTM1|EPS15|DNM1|SRC|CTTN|SH3GL2|ITSN1|SACM1L|DNM2|SNX9|SNAP91|SYNJ1|FNBP1|INPP5K|CLTC|PACSIN1	3.26e-05	GO.0043227
InterPro Domains		F-BAR domain	PACSIN2|FNBP1|PACSIN1	3.54e-05	IPR031160
Reactome Pathways		EPH-Ephrin signaling	AP2A1|DNM1|ITSN1|CLTC	3.85e-05	HSA-2682334
InterPro Domains		PACSIN1/PACSIN2, SH3 domain	PACSIN2|PACSIN1	4.93e-05	IPR035743
GO Component		neuron to neuron synapse	SH3GL1|MTMR2|DNM3|SRC|DNM2	5.2e-05	GO.0098984
InterPro Domains		Protein-tyrosine phosphatase-like	SBF2|MTMR14|MTMR2|MTM1	5.33e-05	IPR029021
GO Process		dephosphorylation	MTMR14|MTMR2|MTM1|SACM1L|SYNJ1|INPP5K	5.42e-05	GO.0016311
GO Component		podosome	SH3GL1|SRC|CTTN	5.64e-05	GO.0002102
GO Process		plasma membrane organization	PACSIN2|BIN1|SNX9|PACSIN1	5.66e-05	GO.0007009
GO Process		regulation of multicellular organismal development	PIK3C2A|BIN1|SH3GL3|MTMR2|AP2A1|DNM3|MTM1|SRC|CTTN|DNM2|CLTC|PACSIN1	6.12e-05	GO.2000026
GO Process		cell part morphogenesis	PACSIN2|MTM1|SRC|CTTN|SH3GL2|DNM2|PACSIN1	6.64e-05	GO.0032990
InterPro Domains		Amphiphysin	BIN1|AMPH	7.46e-05	IPR003005
GO Process		mitochondrial fission	DNM3|DNM1|DNM2	7.5e-05	GO.0000266
UniProt Keywords		Membrane	SBF2|PACSIN2|PIK3C2A|SH3GL1|BIN1|SH3GL3|MTMR2|AMPH|AP2A1|MTM1|EPS15|SRC|SH3GL2|ITSN1|SACM1L|DNM2|SNX9|SNAP91|FNBP1|CLTC|PACSIN1	7.82e-05	KW-0472
Reactome Pathways		Lysosome Vesicle Biogenesis	SH3GL2|DNM2|CLTC	8.52e-05	HSA-432720
GO Process		cellular component morphogenesis	PACSIN2|MTMR2|MTM1|SRC|CTTN|SH3GL2|DNM2|PACSIN1	8.67e-05	GO.0032989
GO Process		protein localization	PACSIN2|AP2A1|DNM3|MTM1|EPS15|CTTN|DNM2|SNX9|SNAP91|INPP5K|CLTC|PACSIN1	9.12e-05	GO.0008104
GO Process		regulation of multicellular organismal process	PIK3C2A|SH3GL1|BIN1|SH3GL3|MTMR2|AP2A1|DNM3|MTM1|SRC|CTTN|DNM2|INPP5K|CLTC|PACSIN1	9.37e-05	GO.0051239
GO Process		ephrin receptor signaling pathway	AP2A1|DNM1|SRC|ITSN1	9.77e-05	GO.0048013
Pfam		Bin/amphiphysin/Rvs domain for vesicular trafficking	SH3GL1|SH3GL2	0.0001	PF10455
GO Process		positive regulation of biological process	PIK3C2A|SH3GL1|BIN1|SH3GL3|MTMR2|AP2A1|DNM3|MTM1|EPS15|DNM1|SRC|CTTN|SH3GL2|ITSN1|DNM2|SNX9|SYNJ1|INPP5K|PACSIN1	0.00011	GO.0048518
GO Process		protein polymerization	DNM3|DNM1|CTTN|DNM2	0.00011	GO.0051258
InterPro Domains		Pleckstrin homology domain	SBF2|DNM3|DNM1|ITSN1|DNM2	0.00012	IPR001849
GO Process		positive regulation of cellular process	PIK3C2A|SH3GL1|BIN1|SH3GL3|MTMR2|AP2A1|DNM3|EPS15|DNM1|SRC|CTTN|SH3GL2|ITSN1|DNM2|SNX9|SYNJ1|INPP5K|PACSIN1	0.00012	GO.0048522
Pfam		SacI homology domain	SACM1L|SYNJ1	0.00013	PF02383
GO Process		clathrin-dependent endocytosis	AP2A1|DNM1|CLTC	0.00013	GO.0072583
InterPro Domains		SAC domain	SACM1L|SYNJ1	0.00014	IPR002013
GO Process		synaptic vesicle transport	DNM3|DNM1|DNM2|SYNJ1	0.00014	GO.0048489
GO Function		protein kinase binding	AP2A1|DNM1|SRC|SH3GL2|DNM2|SNAP91|CLTC	0.00015	GO.0019901
GO Function		phosphatidylinositol binding	SBF2|PIK3C2A|MTM1|SNX9|SNAP91	0.00015	GO.0035091
GO Process		cell projection organization	PACSIN2|MTMR2|DNM3|SRC|CTTN|SH3GL2|DNM2|INPP5K|PACSIN1	0.00015	GO.0030030
SMART Domains		Pleckstrin homology domain.	SBF2|DNM3|DNM1|ITSN1|DNM2	0.00015	SM00233
GO Process		negative regulation of cellular process	PACSIN2|BIN1|SH3GL3|MTMR2|AP2A1|DNM3|MTM1|EPS15|DNM1|SRC|CTTN|SH3GL2|ITSN1|DNM2|INPP5K|CLTC|PACSIN1	0.00016	GO.0048523
Reactome Pathways		Synthesis of PIPs at the ER membrane	MTMR2|SACM1L	0.00017	HSA-1483248
GO Component		photoreceptor inner segment	DNM3|DNM1|DNM2	0.00018	GO.0001917
GO Process		synaptic vesicle budding from presynaptic endocytic zone membrane	DNM3|DNM1	0.00018	GO.0016185
GO Process		antigen processing and presentation of exogenous peptide antigen via MHC class II	AP2A1|SH3GL2|DNM2|CLTC	0.00018	GO.0019886
GO Process		generation of neurons	BIN1|SH3GL3|MTMR2|AP2A1|DNM3|SRC|CTTN|SH3GL2|DNM2|PACSIN1	0.00018	GO.0048699
GO Process		regulation of nervous system development	BIN1|SH3GL3|MTMR2|AP2A1|DNM3|CTTN|DNM2|PACSIN1	0.00018	GO.0051960
GO Function		D2 dopamine receptor binding	DNM1|DNM2	0.00019	GO.0031749
GO Function		phosphatidylinositol-4-phosphate phosphatase activity	SACM1L|SYNJ1	0.00019	GO.0043812
GO Component		early endosome membrane	SH3GL1|SH3GL3|MTMR2|EPS15	0.0002	GO.0031901
GO Process		regulation of neuron differentiation	BIN1|SH3GL3|AP2A1|DNM3|CTTN|DNM2|PACSIN1	0.0002	GO.0045664
GO Component		cytoskeleton	PACSIN2|SH3GL1|BIN1|AMPH|DNM3|DNM1|SRC|CTTN|DNM2|FNBP1|CLTC	0.00021	GO.0005856
GO Function		protein binding	SBF2|PACSIN2|SH3GL1|BIN1|SH3GL3|MTMR2|AP2A1|DNM3|EPS15|DNM1|SRC|CTTN|SH3GL2|ITSN1|DNM2|SNX9|SNAP91|FNBP1|CLTC|PACSIN1	0.00021	GO.0005515
Reactome Pathways		EPH-ephrin mediated repulsion of cells	AP2A1|DNM1|CLTC	0.00021	HSA-3928665
GO Process		nervous system development	SBF2|SH3GL1|BIN1|SH3GL3|MTMR2|AP2A1|DNM3|SRC|CTTN|SH3GL2|DNM2|PACSIN1	0.00022	GO.0007399
GO Component		plasma membrane protein complex	AP2A1|EPS15|CTTN|SACM1L|SYNJ1|CLTC	0.00023	GO.0098797
GO Process		negative regulation of signal transduction	MTMR2|MTM1|EPS15|DNM1|SRC|CTTN|SH3GL2|DNM2|INPP5K	0.00024	GO.0009968
GO Process		regulation of cellular component biogenesis	BIN1|DNM3|MTM1|SRC|CTTN|DNM2|SNX9|INPP5K	0.00024	GO.0044087
GO Component		membrane protein complex	PIK3C2A|AP2A1|EPS15|DNM1|CTTN|SACM1L|SYNJ1|CLTC	0.00025	GO.0098796
GO Function		SH3 domain binding	SH3GL1|EPS15|DNM1|DNM2	0.00025	GO.0017124
GO Process		negative regulation of hyaluronan biosynthetic process	AP2A1|CLTC	0.00027	GO.1900126
GO Process		positive regulation of transport	SH3GL1|MTMR2|AP2A1|DNM3|DNM1|SRC|DNM2|INPP5K	0.00028	GO.0051050
GO Process		regulation of polysaccharide biosynthetic process	AP2A1|INPP5K|CLTC	0.00029	GO.0032885
GO Component		AP-2 adaptor complex	AP2A1|EPS15	0.00032	GO.0030122
GO Component		axon part	BIN1|DNM1|DNM2|SYNJ1|PACSIN1	0.00038	GO.0033267
SMART Domains		Eps15 homology domain	EPS15|ITSN1	0.0004	SM00027
SMART Domains		Inositol polyphosphate phosphatase, catalytic domain homologues	SYNJ1|INPP5K	0.0004	SM00128
GO Process		negative regulation of transport	PACSIN2|BIN1|SH3GL3|MTMR2|INPP5K|PACSIN1	0.00041	GO.0051051
GO Function		inositol-1,4,5-trisphosphate 5-phosphatase activity	SYNJ1|INPP5K	0.00042	GO.0052658
GO Process		positive regulation of endocytosis	SH3GL1|AP2A1|DNM1|DNM2	0.00042	GO.0045807
GO Process		cell projection morphogenesis	PACSIN2|SRC|CTTN|SH3GL2|DNM2|PACSIN1	0.00042	GO.0048858
InterPro Domains		Inositol polyphosphate-related phosphatase	SYNJ1|INPP5K	0.00043	IPR000300
UniProt Keywords		Charcot-Marie-Tooth disease	SBF2|MTMR2|DNM2	0.00044	KW-0144
GO Component		transport vesicle	MTMR2|AMPH|AP2A1|DNM1|CLTC	0.00045	GO.0030133
UniProt Keywords		Coiled coil	PACSIN2|SH3GL1|BIN1|SH3GL3|MTMR2|AMPH|CTTN|SH3GL2|ITSN1|FNBP1|PACSIN1	0.00047	KW-0175
Pfam		PH domain	SBF2|DNM3|DNM1|DNM2	0.00047	PF00169
InterPro Domains		EH domain	EPS15|ITSN1	0.00049	IPR000261
GO Component		supramolecular fiber	BIN1|DNM3|MTM1|DNM1|SRC|DNM2|CLTC	0.00053	GO.0099512
InterPro Domains		Protein-tyrosine phosphatase, active site	MTMR14|MTMR2|MTM1	0.00053	IPR016130
Pfam		Cytoskeletal-regulatory complex EF hand	EPS15|ITSN1	0.00056	PF12763
GO Component		clathrin coat of trans-Golgi network vesicle	AP2A1|CLTC	0.00058	GO.0030130
GO Process		negative regulation of carbohydrate metabolic process	AP2A1|INPP5K|CLTC	0.00059	GO.0045912
GO Process		regulation of membrane tubulation	SH3GL2|DNM2	0.00061	GO.1903525
GO Process		transmembrane receptor protein tyrosine kinase signaling pathway	PIK3C2A|AP2A1|EPS15|DNM1|SRC|ITSN1	0.00062	GO.0007169
GO Process		positive regulation of cellular component biogenesis	BIN1|DNM3|SRC|CTTN|DNM2|SNX9	0.00062	GO.0044089
Reactome Pathways		VLDLR internalisation and degradation	AP2A1|CLTC	0.00062	HSA-8866427
GO Component		trans-Golgi network	DNM2|SNX9|INPP5K|CLTC	0.00063	GO.0005802
GO Component		postsynaptic density	MTMR2|DNM3|SRC|DNM2	0.00063	GO.0014069
GO Function		phosphatidylinositol-4,5-bisphosphate 5-phosphatase activity	SYNJ1|INPP5K	0.00064	GO.0004439
GO Component		Golgi apparatus part	AP2A1|SH3GL2|SACM1L|DNM2|SNX9|INPP5K|CLTC	0.00065	GO.0044431
GO Process		plasma membrane bounded cell projection organization	MTMR2|DNM3|SRC|CTTN|SH3GL2|DNM2|INPP5K|PACSIN1	0.00065	GO.0120036
GO Process		epidermal growth factor receptor signaling pathway	PIK3C2A|EPS15|SRC	0.00067	GO.0007173
GO Component		organelle part	SBF2|PACSIN2|SH3GL1|BIN1|SH3GL3|MTMR2|AMPH|AP2A1|DNM3|MTM1|EPS15|DNM1|SRC|CTTN|SH3GL2|SACM1L|DNM2|SNX9|SYNJ1|INPP5K|CLTC|PACSIN1	0.00069	GO.0044422
Reactome Pathways		WNT5A-dependent internalization of FZD2, FZD5 and ROR2	AP2A1|CLTC	0.0007	HSA-5140745
GO Process		regulation of cellular localization	SH3GL1|MTMR2|DNM3|DNM1|SRC|INPP5K|CLTC	0.00073	GO.0060341
GO Process		positive regulation of synaptic vesicle endocytosis	SH3GL1|DNM1	0.00074	GO.1900244
GO Function		inositol-1,3,4,5-tetrakisphosphate 5-phosphatase activity	SYNJ1|INPP5K	0.00075	GO.0052659
GO Component		endolysosome membrane	AP2A1|CLTC	0.00076	GO.0036020
UniProt Keywords		Cell membrane	PACSIN2|PIK3C2A|BIN1|AP2A1|MTM1|EPS15|SRC|ITSN1|DNM2|SNX9|SNAP91|FNBP1|PACSIN1	0.00076	KW-1003
GO Process		regulation of carbohydrate metabolic process	AP2A1|SRC|INPP5K|CLTC	0.00076	GO.0006109
GO Process		protein transport	AP2A1|DNM3|MTM1|EPS15|CTTN|DNM2|SNX9|SNAP91|CLTC	0.00076	GO.0015031
GO Process		inositol phosphate metabolic process	MTMR2|SYNJ1|INPP5K	0.00078	GO.0043647
GO Function		anion binding	SBF2|PACSIN2|PIK3C2A|AMPH|DNM3|MTM1|DNM1|SRC|DNM2|SNX9|SNAP91|PACSIN1	0.00079	GO.0043168
UniProt Keywords		Cytoskeleton	PACSIN2|AMPH|DNM3|DNM1|SRC|DNM2|FNBP1|CLTC	0.00087	KW-0206
UniProt Keywords		Protein transport	AP2A1|MTM1|EPS15|ITSN1|SNX9|SNAP91	0.00087	KW-0653
Reactome Pathways		WNT5A-dependent internalization of FZD4	AP2A1|CLTC	0.00088	HSA-5099900
GO Component		vacuole	SBF2|MTMR2|AP2A1|SRC|FNBP1|CLTC	0.00089	GO.0005773
GO Component		actin cytoskeleton	SH3GL1|BIN1|AMPH|SRC|CTTN	0.00089	GO.0015629
GO Component		postsynapse	MTMR2|DNM3|SRC|CTTN|DNM2	0.0009	GO.0098794
UniProt Keywords		Hydrolase	MTMR14|MTMR2|DNM3|MTM1|DNM1|SACM1L|DNM2|SYNJ1|INPP5K	0.00091	KW-0378
GO Process		endomembrane system organization	PACSIN2|BIN1|DNM1|SNX9|PACSIN1	0.00098	GO.0010256
GO Process		positive regulation of cell projection organization	AP2A1|DNM3|SRC|DNM2|PACSIN1	0.0011	GO.0031346
GO Component		extrinsic component of membrane	PACSIN2|PIK3C2A|SRC|SNX9	0.0012	GO.0019898
GO Component		intracellular organelle	SBF2|PACSIN2|PIK3C2A|SH3GL1|BIN1|SH3GL3|MTMR2|AMPH|AP2A1|DNM3|MTM1|EPS15|DNM1|SRC|CTTN|SH3GL2|ITSN1|SACM1L|DNM2|SNX9|SNAP91|FNBP1|INPP5K|CLTC|PACSIN1	0.0012	GO.0043229
GO Process		low-density lipoprotein particle receptor catabolic process	AP2A1|CLTC	0.0012	GO.0032802
GO Process		regulation of organelle organization	BIN1|MTM1|SRC|CTTN|DNM2|SYNJ1|INPP5K|CLTC	0.0012	GO.0033043
GO Process		organelle localization	BIN1|DNM3|MTM1|DNM1|DNM2|SYNJ1	0.0012	GO.0051640
GO Process		dendritic spine maintenance	MTMR2|CTTN	0.0012	GO.0097062
Reactome Pathways		Synthesis of PIPs at the Golgi membrane	PIK3C2A|SACM1L	0.0012	HSA-1660514
Reactome Pathways		Signal Transduction	SH3GL1|SH3GL3|AP2A1|DNM3|EPS15|DNM1|SRC|SH3GL2|ITSN1|DNM2|CLTC	0.0013	HSA-162582
Reactome Pathways		LDL clearance	AP2A1|CLTC	0.0013	HSA-8964038
GO Function		1-phosphatidylinositol binding	SNX9|SNAP91	0.0014	GO.0005545
GO Process		regulation of plasma membrane bounded cell projection organization	AP2A1|DNM3|SRC|CTTN|DNM2|PACSIN1	0.0014	GO.0120035
GO Process		G protein-coupled receptor internalization	DNM1|DNM2	0.0015	GO.0002031
GO Process		positive regulation of multicellular organismal process	PIK3C2A|BIN1|SH3GL3|AP2A1|MTM1|SRC|CTTN|INPP5K|PACSIN1	0.0015	GO.0051240
GO Function		protein-containing complex binding	BIN1|AP2A1|MTM1|DNM1|SRC|DNM2|SNX9	0.0016	GO.0044877
Pfam		Endonuclease/Exonuclease/phosphatase family	SYNJ1|INPP5K	0.0016	PF03372
GO Process		regulation of protein kinase B signaling	MTM1|SRC|ITSN1|INPP5K	0.0016	GO.0051896
KEGG Pathways		Fc gamma R-mediated phagocytosis	BIN1|AMPH|DNM2	0.0017	hsa04666
UniProt Keywords		Alternative splicing	SBF2|PACSIN2|PIK3C2A|SH3GL1|MTMR14|BIN1|SH3GL3|MTMR2|AMPH|AP2A1|DNM3|MTM1|EPS15|DNM1|SRC|ITSN1|SACM1L|DNM2|SNAP91|SYNJ1|FNBP1|INPP5K|CLTC	0.0017	KW-0025
GO Component		Golgi subcompartment	SH3GL2|SACM1L|DNM2|SNX9|INPP5K|CLTC	0.0019	GO.0098791
GO Function		protein tyrosine phosphatase activity	MTMR14|MTMR2|MTM1	0.0019	GO.0004725
GO Function		protein domain specific binding	SH3GL1|EPS15|DNM1|SRC|DNM2|CLTC	0.0019	GO.0019904
InterPro Domains		Endonuclease/exonuclease/phosphatase	SYNJ1|INPP5K	0.0019	IPR005135
GO Process		post-Golgi vesicle-mediated transport	AP2A1|EPS15|DNM2	0.002	GO.0006892
GO Process		symbiont process	BIN1|AP2A1|EPS15|SRC|ITSN1|INPP5K	0.002	GO.0044403
GO Process		cytoskeleton organization	PACSIN2|BIN1|MTM1|SRC|CTTN|INPP5K|PACSIN1	0.0022	GO.0007010
GO Process		actin cytoskeleton organization	PACSIN2|SRC|CTTN|INPP5K|PACSIN1	0.0022	GO.0030036
GO Process		positive regulation of developmental process	PIK3C2A|BIN1|SH3GL3|AP2A1|MTM1|SRC|DNM2|PACSIN1	0.0022	GO.0051094
GO Component		synaptic membrane	MTMR2|DNM3|DNM2|SYNJ1	0.0023	GO.0097060
InterPro Domains		Endonuclease/exonuclease/phosphatase superfamily	SYNJ1|INPP5K	0.0023	IPR036691
GO Process		regulation of anatomical structure morphogenesis	PIK3C2A|AP2A1|DNM3|SRC|CTTN|DNM2|CLTC	0.0023	GO.0022603
Reactome Pathways		Toll Like Receptor 4 (TLR4) Cascade	DNM3|DNM1|DNM2	0.0023	HSA-166016
GO Component		vacuolar membrane	SBF2|MTMR2|AP2A1|CLTC	0.0024	GO.0005774
GO Function		low-density lipoprotein particle receptor binding	AP2A1|CLTC	0.0024	GO.0050750
GO Process		transcytosis	SRC|CLTC	0.0024	GO.0045056
GO Function		G protein-coupled receptor binding	SH3GL1|DNM3|DNM1|DNM2	0.0025	GO.0001664
GO Process		regulation of neuron projection development	AP2A1|DNM3|CTTN|DNM2|PACSIN1	0.0027	GO.0010975
GO Component		dendritic spine	MTMR2|DNM3|CTTN	0.0028	GO.0043197
GO Process		positive regulation of protein complex assembly	BIN1|SRC|CTTN|SNX9	0.0028	GO.0031334
GO Process		neuron projection morphogenesis	SRC|CTTN|SH3GL2|DNM2|PACSIN1	0.0028	GO.0048812
GO Process		regulation of early endosome to late endosome transport	MTMR2|SRC	0.0028	GO.2000641
UniProt Keywords		Disease	SBF2|SH3GL1|MTMR14|BIN1|MTMR2|MTM1|EPS15|DNM1|SRC|DNM2|SYNJ1|INPP5K|CLTC	0.0029	KW-9995
GO Process		cellular protein localization	PACSIN2|AP2A1|DNM3|CTTN|SNX9|INPP5K|CLTC|PACSIN1	0.0031	GO.0034613
GO Process		peptidyl-tyrosine dephosphorylation	MTMR14|MTMR2|MTM1	0.0031	GO.0035335
GO Process		negative regulation of receptor-mediated endocytosis	SH3GL3|MTMR2	0.0031	GO.0048261
UniProt Keywords		Motor protein	DNM3|DNM1|DNM2	0.0032	KW-0505
GO Process		Golgi to endosome transport	AP2A1|EPS15	0.0032	GO.0006895
GO Process		cellular process	SBF2|PACSIN2|PIK3C2A|SH3GL1|MTMR14|BIN1|SH3GL3|MTMR2|AMPH|AP2A1|DNM3|MTM1|EPS15|DNM1|SRC|CTTN|SH3GL2|ITSN1|SACM1L|DNM2|SNX9|SNAP91|SYNJ1|FNBP1|INPP5K|CLTC|PACSIN1	0.0032	GO.0009987
GO Component		Golgi-associated vesicle	AP2A1|CLTC|PACSIN1	0.0035	GO.0005798
GO Component		synaptic vesicle	MTMR2|AMPH|DNM1	0.0035	GO.0008021
Reactome Pathways		Metabolism	SBF2|PIK3C2A|MTMR14|MTMR2|MTM1|SACM1L|DNM2|SYNJ1|INPP5K	0.0035	HSA-1430728
GO Process		neuron development	MTMR2|SRC|CTTN|SH3GL2|DNM2|PACSIN1	0.0039	GO.0048666
GO Process		positive regulation of cell development	BIN1|SH3GL3|AP2A1|DNM2|PACSIN1	0.004	GO.0010720
UniProt Keywords		Neurodegeneration	SBF2|MTMR2|DNM2|SYNJ1	0.0041	KW-0523
GO Process		low-density lipoprotein particle clearance	AP2A1|CLTC	0.0044	GO.0034383
GO Component		polymeric cytoskeletal fiber	DNM3|DNM1|SRC|DNM2|CLTC	0.0045	GO.0099513
GO Component		microtubule	DNM3|DNM1|DNM2|CLTC	0.0047	GO.0005874
GO Process		positive regulation of lamellipodium organization	SRC|DNM2	0.0047	GO.1902745
SMART Domains		PhoX homologous domain, present in p47phox and p40phox.	PIK3C2A|SNX9	0.0047	SM00312
GO Process		regulation of system process	SH3GL1|BIN1|MTMR2|CTTN|INPP5K	0.0048	GO.0044057
GO Component		transport vesicle membrane	AMPH|AP2A1|CLTC	0.005	GO.0030658
GO Function		cytoskeletal protein binding	PACSIN2|BIN1|DNM3|DNM1|DNM2|PACSIN1	0.005	GO.0008092
GO Component		lamellipodium	CTTN|ITSN1|DNM2	0.0053	GO.0030027
Pfam		PX domain	PIK3C2A|SNX9	0.0055	PF00787
GO Component		intracellular organelle part	SBF2|PACSIN2|SH3GL1|BIN1|SH3GL3|MTMR2|AMPH|AP2A1|DNM3|EPS15|DNM1|SRC|CTTN|SH3GL2|SACM1L|DNM2|SNX9|INPP5K|CLTC|PACSIN1	0.0059	GO.0044446
GO Function		binding	SBF2|PACSIN2|PIK3C2A|SH3GL1|BIN1|SH3GL3|MTMR2|AMPH|AP2A1|DNM3|MTM1|EPS15|DNM1|SRC|CTTN|SH3GL2|ITSN1|DNM2|SNX9|SNAP91|SYNJ1|FNBP1|CLTC|PACSIN1	0.0059	GO.0005488
KEGG Pathways		Phospholipase D signaling pathway	DNM3|DNM1|DNM2	0.0059	hsa04072
KEGG Pathways		Metabolic pathways	PIK3C2A|MTMR14|MTMR2|MTM1|SACM1L|SYNJ1|INPP5K	0.0061	hsa01100
GO Process		cytosolic transport	AP2A1|EPS15|CLTC	0.0061	GO.0016482
InterPro Domains		Phox homologous domain	PIK3C2A|SNX9	0.0065	IPR001683
GO Process		negative regulation of protein localization to membrane	INPP5K|CLTC	0.0069	GO.1905476
InterPro Domains		PX domain superfamily	PIK3C2A|SNX9	0.007	IPR036871
GO Process		viral process	BIN1|AP2A1|EPS15|SRC|ITSN1	0.0074	GO.0016032
UniProt Keywords		Synapse	AMPH|ITSN1|DNM2|PACSIN1	0.0075	KW-0770
GO Process		anatomical structure development	SBF2|PACSIN2|SH3GL1|BIN1|SH3GL3|MTMR2|AP2A1|DNM3|MTM1|SRC|CTTN|SH3GL2|DNM2|INPP5K|PACSIN1	0.0076	GO.0048856
GO Process		negative regulation of organelle organization	MTM1|SRC|DNM2|INPP5K	0.0078	GO.0010639
GO Process		signaling	PIK3C2A|SH3GL1|BIN1|SH3GL3|AMPH|AP2A1|EPS15|DNM1|SRC|SH3GL2|ITSN1|DNM2|SYNJ1|INPP5K|CLTC	0.0078	GO.0023052
GO Process		platelet-derived growth factor receptor signaling pathway	PIK3C2A|SRC	0.0078	GO.0048008
GO Process		regulation of small molecule metabolic process	AP2A1|SRC|INPP5K|CLTC	0.0078	GO.0062012
GO Process		negative regulation of organelle assembly	MTM1|DNM2	0.0082	GO.1902116
GO Process		cellular response to insulin stimulus	PIK3C2A|SRC|INPP5K	0.0086	GO.0032869
GO Process		transferrin transport	DNM2|CLTC	0.0086	GO.0033572
GO Process		modulation of excitatory postsynaptic potential	SH3GL1|MTMR2	0.0089	GO.0098815
GO Process		protein tetramerization	SBF2|MTMR2|DNM1	0.0091	GO.0051262
InterPro Domains		Protein-tyrosine phosphatase, catalytic	MTMR2|MTM1	0.0092	IPR003595
GO Process		cellular developmental process	PACSIN2|BIN1|SH3GL3|MTMR2|AP2A1|DNM3|MTM1|SRC|CTTN|SH3GL2|DNM2|PACSIN1	0.0094	GO.0048869
UniProt Keywords		Host-virus interaction	BIN1|EPS15|SRC|ITSN1	0.0096	KW-0945
GO Process		regulation of signal transduction	SH3GL1|MTMR2|MTM1|EPS15|DNM1|SRC|CTTN|SH3GL2|ITSN1|DNM2|INPP5K	0.0096	GO.0009966
GO Process		negative regulation of epidermal growth factor receptor signaling pathway	EPS15|SH3GL2	0.0096	GO.0042059
GO Process		trivalent inorganic cation transport	DNM2|CLTC	0.0096	GO.0072512
GO Component		main axon	BIN1|DNM1	0.0098	GO.0044304
GO Process		regulation of receptor internalization	MTMR2|SH3GL2	0.0099	GO.0002090
GO Process		multicellular organismal process	SBF2|PIK3C2A|SH3GL1|BIN1|SH3GL3|MTMR2|AP2A1|DNM3|DNM1|SRC|CTTN|SH3GL2|DNM2|SYNJ1|INPP5K|CLTC|PACSIN1	0.0099	GO.0032501
GO Component		cytoskeletal part	SH3GL1|DNM3|DNM1|SRC|CTTN|DNM2|CLTC	0.01	GO.0044430
UniProt Keywords		Acetylation	PACSIN2|PIK3C2A|MTMR14|BIN1|DNM3|EPS15|SACM1L|DNM2|SNX9|FNBP1|CLTC	0.01	KW-0007
UniProt Keywords		Cell junction	SH3GL1|AMPH|ITSN1|DNM2|PACSIN1	0.01	KW-0965
GO Process		regulation of cell projection assembly	DNM3|SRC|DNM2	0.01	GO.0060491
GO Component		intracellular non-membrane-bounded organelle	PACSIN2|SH3GL1|BIN1|AMPH|DNM3|MTM1|DNM1|SRC|CTTN|DNM2|FNBP1|CLTC	0.0101	GO.0043232
GO Process		negative regulation of protein kinase B signaling	MTM1|INPP5K	0.0102	GO.0051898
GO Process		regulation of organelle assembly	MTM1|SRC|DNM2	0.0104	GO.1902115
GO Process		membrane fusion	DNM3|DNM1|DNM2	0.0107	GO.0061025
UniProt Keywords		Synaptosome	ITSN1|PACSIN1	0.0108	KW-0771
UniProt Keywords		Proto-oncogene	SH3GL1|EPS15|SRC	0.0111	KW-0656
GO Component		caveola	PACSIN2|SRC	0.0113	GO.0005901
GO Component		distal axon	DNM2|SYNJ1|PACSIN1	0.0114	GO.0150034
GO Process		supramolecular fiber organization	MTM1|SRC|CTTN|PACSIN1	0.0114	GO.0097435
GO Process		organelle organization	PACSIN2|BIN1|DNM3|MTM1|EPS15|DNM1|SRC|CTTN|DNM2|INPP5K|PACSIN1	0.0117	GO.0006996
GO Process		regulation of protein oligomerization	SRC|SNX9	0.0118	GO.0032459
UniProt Keywords		Disease mutation	MTMR14|BIN1|MTMR2|MTM1|DNM1|SRC|DNM2|SYNJ1|INPP5K|CLTC	0.0119	KW-0225
UniProt Keywords		Exocytosis	PIK3C2A|ITSN1	0.0119	KW-0268
GO Process		endosomal transport	EPS15|SNX9|CLTC	0.0131	GO.0016197
GO Component		dendrite	MTMR2|DNM3|CTTN|SH3GL2	0.0133	GO.0030425
GO Process		endosome to lysosome transport	BIN1|MTM1	0.0136	GO.0008333
GO Process		synapse organization	MTMR2|DNM3|CTTN	0.0138	GO.0050808
GO Process		regulation of membrane potential	SH3GL1|BIN1|MTMR2|SRC	0.0139	GO.0042391
GO Process		positive regulation of receptor-mediated endocytosis	AP2A1|DNM2	0.0139	GO.0048260
GO Process		phosphatidylinositol-3-phosphate biosynthetic process	PIK3C2A|SYNJ1	0.0144	GO.0036092
GO Process		Wnt signaling pathway, planar cell polarity pathway	AP2A1|CLTC	0.0144	GO.0060071
GO Component		protein-containing complex	PIK3C2A|SH3GL1|BIN1|AP2A1|DNM3|EPS15|DNM1|SRC|CTTN|SACM1L|DNM2|SYNJ1|CLTC	0.0146	GO.0032991
GO Component		mitotic spindle	CTTN|CLTC	0.0146	GO.0072686
GO Process		regulation of insulin receptor signaling pathway	SRC|INPP5K	0.0147	GO.0046626
GO Process		regulation of cellular process	PACSIN2|PIK3C2A|SH3GL1|BIN1|SH3GL3|MTMR2|AP2A1|DNM3|MTM1|EPS15|DNM1|SRC|CTTN|SH3GL2|ITSN1|DNM2|SNX9|SNAP91|SYNJ1|INPP5K|CLTC|PACSIN1	0.0147	GO.0050794
GO Function		signaling receptor binding	SH3GL1|AP2A1|DNM3|DNM1|SRC|DNM2|CLTC	0.0155	GO.0005102
GO Process		mitochondrion organization	DNM3|MTM1|DNM1|DNM2	0.0155	GO.0007005
GO Process		actin filament organization	SRC|CTTN|PACSIN1	0.0155	GO.0007015
GO Process		positive regulation of neurogenesis	BIN1|SH3GL3|AP2A1|PACSIN1	0.0155	GO.0050769
GO Process		response to peptide	PIK3C2A|DNM1|SRC|INPP5K	0.0161	GO.1901652
InterPro Domains		Tyrosine specific protein phosphatases domain	MTMR2|MTM1	0.0162	IPR000387
UniProt Keywords		Microtubule	DNM3|DNM1|DNM2	0.0167	KW-0493
GO Component		lysosome	AP2A1|SRC|FNBP1|CLTC	0.0172	GO.0005764
GO Component		filopodium	AP2A1|MTM1	0.0172	GO.0030175
GO Component		axon terminus	SYNJ1|PACSIN1	0.0172	GO.0043679
GO Function		hydrolase activity	MTMR14|MTMR2|DNM3|MTM1|DNM1|SACM1L|DNM2|SYNJ1|INPP5K	0.0174	GO.0016787
GO Process		regulation of cell morphogenesis	DNM3|SRC|CTTN|DNM2	0.0175	GO.0022604
GO Process		cell development	BIN1|MTMR2|SRC|CTTN|SH3GL2|DNM2|PACSIN1	0.0194	GO.0048468
GO Component		extrinsic component of cytoplasmic side of plasma membrane	SRC|SNX9	0.0199	GO.0031234
GO Process		regulation of anatomical structure size	PIK3C2A|BIN1|CTTN|DNM2	0.0203	GO.0090066
GO Function		microtubule binding	DNM3|DNM1|DNM2	0.0205	GO.0008017
GO Function		phosphatidylinositol 3-kinase activity	PIK3C2A|SRC	0.0207	GO.0035004
GO Process		negative regulation of calcium ion transport	BIN1|INPP5K	0.0211	GO.0051926
GO Process		regulation of cytoskeleton organization	BIN1|CTTN|INPP5K|CLTC	0.0221	GO.0051493
UniProt Keywords		Chromosomal rearrangement	SH3GL1|EPS15|FNBP1	0.0228	KW-0160
GO Process		regulation of actin filament organization	BIN1|CTTN|INPP5K	0.0229	GO.0110053
GO Component		cell junction	PACSIN2|SH3GL1|AMPH|ITSN1|PACSIN1	0.023	GO.0030054
GO Process		cellular response to organonitrogen compound	PIK3C2A|SRC|DNM2|INPP5K	0.0233	GO.0071417
GO Process		autophagy	MTMR14|SRC|CLTC	0.0238	GO.0006914
GO Process		cell communication	PIK3C2A|SH3GL1|SH3GL3|AMPH|AP2A1|EPS15|DNM1|SRC|SH3GL2|ITSN1|DNM2|SYNJ1|INPP5K|CLTC	0.0247	GO.0007154
GO Process		biological regulation	SBF2|PACSIN2|PIK3C2A|SH3GL1|BIN1|SH3GL3|MTMR2|AP2A1|DNM3|MTM1|EPS15|DNM1|SRC|CTTN|SH3GL2|ITSN1|DNM2|SNX9|SNAP91|SYNJ1|INPP5K|CLTC|PACSIN1	0.0247	GO.0065007
GO Process		regulation of potassium ion transmembrane transport	BIN1|DNM2	0.025	GO.1901379
GO Process		adherens junction organization	SRC|CTTN	0.0255	GO.0034332
GO Process		regulation of phospholipid metabolic process	MTMR2|SRC	0.0261	GO.1903725
GO Function		GTPase activity	DNM3|DNM1|DNM2	0.0267	GO.0003924
GO Component		mitochondrial membrane	DNM3|DNM1|SRC|DNM2	0.0273	GO.0031966
UniProt Keywords		GTP-binding	DNM3|DNM1|DNM2	0.0273	KW-0342
GO Process		intracellular protein transport	AP2A1|DNM3|CTTN|SNX9|CLTC	0.0274	GO.0006886
GO Process		regulation of biological quality	PIK3C2A|SH3GL1|BIN1|MTMR2|DNM3|MTM1|SRC|CTTN|DNM2|SYNJ1|INPP5K	0.0274	GO.0065008
InterPro Domains		Armadillo-type fold	PIK3C2A|AP2A1|CLTC	0.0285	IPR016024
GO Process		regulation of cell morphogenesis involved in differentiation	DNM3|CTTN|DNM2	0.029	GO.0010769
GO Process		multicellular organism development	SBF2|SH3GL1|BIN1|SH3GL3|MTMR2|AP2A1|DNM3|SRC|CTTN|SH3GL2|DNM2|INPP5K|PACSIN1	0.0291	GO.0007275
GO Process		positive regulation of actin filament polymerization	BIN1|CTTN	0.0292	GO.0030838
GO Process		regulation of axon extension	CTTN|DNM2	0.0298	GO.0030516
GO Component		I band	BIN1|MTM1	0.0307	GO.0031674
Pfam		C2 domain	PIK3C2A|ITSN1	0.0308	PF00168
GO Component		Golgi membrane	SH3GL2|SACM1L|DNM2|CLTC	0.0314	GO.0000139
GO Process		response to organonitrogen compound	PIK3C2A|DNM1|SRC|DNM2|INPP5K	0.0321	GO.0010243
GO Process		positive regulation of organelle organization	BIN1|SRC|CTTN|SYNJ1	0.0329	GO.0010638
GO Component		microtubule cytoskeleton	DNM3|DNM1|CTTN|DNM2|CLTC	0.0336	GO.0015630
GO Process		myelination	SBF2|MTMR2	0.036	GO.0042552
GO Process		negative regulation of small molecule metabolic process	AP2A1|CLTC	0.036	GO.0062014
GO Process		positive regulation of plasma membrane bounded cell projection assembly	DNM3|DNM2	0.036	GO.0120034
GO Component		organelle envelope	BIN1|DNM3|DNM1|SRC|DNM2	0.0361	GO.0031967
GO Component		myelin sheath	DNM1|PACSIN1	0.0377	GO.0043209
SMART Domains		Protein kinase C conserved region 2 (CalB)	PIK3C2A|ITSN1	0.0383	SM00239
GO Process		regulation of developmental growth	MTM1|CTTN|DNM2	0.0385	GO.0048638
SMART Domains		EF-hand, calcium binding motif	EPS15|ITSN1	0.0391	SM00054
UniProt Keywords		Autophagy	SBF2|CLTC	0.0395	KW-0072
GO Process		regulation of glucose metabolic process	SRC|INPP5K	0.04	GO.0010906
GO Process		entry into host cell	EPS15|SRC	0.04	GO.0030260
GO Process		regulation of small GTPase mediated signal transduction	SRC|ITSN1|DNM2	0.0405	GO.0051056
GO Process		positive regulation of apoptotic process	BIN1|SRC|ITSN1|DNM2	0.0415	GO.0043065
GO Process		phosphatidylinositol phosphorylation	PIK3C2A|SRC	0.0415	GO.0046854
GO Process		negative regulation of extrinsic apoptotic signaling pathway	SRC|CTTN	0.042	GO.2001237
InterPro Domains		C2 domain	PIK3C2A|ITSN1	0.0424	IPR000008
GO Process		vesicle organization	DNM3|EPS15|DNM1	0.0425	GO.0016050
GO Function		ion channel binding	SH3GL1|SRC	0.0449	GO.0044325
GO Process		regulation of cellular component size	BIN1|CTTN|DNM2	0.0472	GO.0032535
GO Process		regulation of intracellular transport	MTMR2|SRC|INPP5K	0.0477	GO.0032386
GO Process		positive regulation of neuron differentiation	SH3GL3|AP2A1|PACSIN1	0.0483	GO.0045666
GO Process		catabolic process	MTMR14|MTMR2|AP2A1|SRC|SYNJ1|INPP5K|CLTC	0.0486	GO.0009056
GO Process		negative regulation of transmembrane transport	BIN1|INPP5K	0.0489	GO.0034763
InterPro Domains		C2 domain superfamily	PIK3C2A|ITSN1	0.0497	IPR035892
