# Supplementary material for: Genotype-Phenotype Correlations in Charcot-Marie-Tooth Disease Due to MTMR2 Mutations and Implications in Membrane Trafficking
Source: Front Neurosci. 2019 Oct 14;13:974. doi: 10.3389/fnins.2019.00974 (PMC6807680; doi:10.3389/fnins.2019.00974)
Supplement: Supplementary file 4 [file Table_3.XLSX]

## Sheet: Sheet1
ID	Description	GeneRatio	BgRatio	pvalue	p.adjust	qvalue	geneID	Count
GO:0098793	presynapse	11/26	438/18678	5.86002e-12	2.37331e-10	8.32739e-11	DNM2/SH3GL3/PACSIN1/SH3GL1/SYNJ1/DNM3/AMPH/MTMR2/SH3GL2/ITSN1/DNM1	11
GO:0031252	cell leading edge	11/26	384/18678	1.40966e-12	7.61218e-11	2.67094e-11	DNM2/INPP5K/CTTN/SNX9/PACSIN1/MTM1/PACSIN2/AMPH/MTMR14/ITSN1/SRC	11
GO:0098978	glutamatergic synapse	10/26	352/18678	2.0219e-11	6.55094e-10	2.29858e-10	DNM2/SH3GL3/SH3GL1/PACSIN2/DNM3/EPS15/SH3GL2/ITSN1/DNM1/SRC	10
GO:0001726	ruffle	9/26	168/18678	8.5107e-13	6.89367e-11	2.41883e-11	DNM2/INPP5K/CTTN/SNX9/PACSIN1/MTM1/PACSIN2/MTMR14/SRC	9
GO:0010008	endosome membrane	8/26	464/18678	1.43986e-07	1.60963e-06	5.64783e-07	AP2A1/SH3GL3/SBF2/SH3GL1/PACSIN2/EPS15/MTMR2/CLTC	8
GO:0030135	coated vesicle	8/26	261/18678	1.64133e-09	4.4316e-08	1.55495e-08	DNM2/AP2A1/SNX9/PACSIN1/EPS15/PIK3C2A/SH3GL2/CLTC	8
GO:0005905	clathrin-coated pit	8/26	66/18678	2.32728e-14	3.7702e-12	1.32288e-12	DNM2/AP2A1/CTTN/SYNJ1/EPS15/FNBP1/CLTC/ITSN1	8
GO:0015629	actin cytoskeleton	7/26	432/18678	1.51655e-06	1.16991e-05	4.10493e-06	CTTN/SNX9/BIN1/SH3GL1/AMPH/ITSN1/SRC	7
GO:0033267	axon part	7/26	354/18678	3.99347e-07	3.23471e-06	1.13499e-06	DNM2/CTTN/BIN1/PACSIN1/SYNJ1/ITSN1/DNM1	7
GO:0098984	neuron to neuron synapse	7/26	315/18678	1.81352e-07	1.83619e-06	6.44276e-07	DNM2/SH3GL3/SH3GL1/DNM3/MTMR2/SH3GL2/SRC	7
GO:0030136	clathrin-coated vesicle	7/26	182/18678	4.17976e-09	9.67315e-08	3.39409e-08	DNM2/AP2A1/SNX9/EPS15/PIK3C2A/SH3GL2/CLTC	7
GO:0098797	plasma membrane protein complex	6/26	451/18678	2.92751e-05	0.000131738	4.62239e-05	AP2A1/CTTN/SYNJ1/SACM1L/EPS15/CLTC	6
GO:0030133	transport vesicle	6/26	349/18678	6.84307e-06	3.57606e-05	1.25476e-05	AP2A1/AMPH/MTMR2/SH3GL2/CLTC/DNM1	6
GO:0005769	early endosome	6/26	340/18678	5.89245e-06	3.18192e-05	1.11646e-05	SH3GL3/SH3GL1/PACSIN2/EPS15/MTMR2/SH3GL2	6
GO:0031253	cell projection membrane	6/26	317/18678	3.94119e-06	2.28026e-05	8.0009e-06	DNM2/INPP5K/PACSIN1/PACSIN2/EPS15/SRC	6
GO:0099572	postsynaptic specialization	6/26	316/18678	3.87017e-06	2.28026e-05	8.0009e-06	DNM2/SH3GL3/SH3GL1/DNM3/MTMR2/SRC	6
GO:0032279	asymmetric synapse	6/26	294/18678	2.55257e-06	1.59045e-05	5.58052e-06	DNM2/SH3GL3/SH3GL1/DNM3/MTMR2/SRC	6
GO:0014069	postsynaptic density	6/26	290/18678	2.3582e-06	1.59045e-05	5.58052e-06	DNM2/SH3GL3/SH3GL1/DNM3/MTMR2/SRC	6
GO:0030139	endocytic vesicle	6/26	289/18678	2.31155e-06	1.59045e-05	5.58052e-06	DNM2/AP2A1/EPS15/SH3GL2/CLTC/ITSN1	6
GO:0031256	leading edge membrane	6/26	153/18678	5.50582e-08	8.10857e-07	2.84511e-07	DNM2/INPP5K/PACSIN1/PACSIN2/AMPH/SRC	6
GO:0005874	microtubule	5/26	357/18678	0.000117221	0.000412821	0.00014485	DNM2/SYNJ1/DNM3/CLTC/DNM1	5
GO:0150034	distal axon	5/26	262/18678	2.70153e-05	0.00012872	4.5165e-05	DNM2/CTTN/PACSIN1/SYNJ1/ITSN1	5
GO:0030666	endocytic vesicle membrane	5/26	161/18678	2.54073e-06	1.59045e-05	5.58052e-06	DNM2/AP2A1/EPS15/SH3GL2/CLTC	5
GO:0032587	ruffle membrane	5/26	91/18678	1.4904e-07	1.60963e-06	5.64783e-07	DNM2/INPP5K/PACSIN1/PACSIN2/SRC	5
GO:0048475	coated membrane	5/26	86/18678	1.12138e-07	1.39742e-06	4.90322e-07	AP2A1/SYNJ1/EPS15/CLTC/DNM1	5
GO:0030117	membrane coat	5/26	86/18678	1.12138e-07	1.39742e-06	4.90322e-07	AP2A1/SYNJ1/EPS15/CLTC/DNM1	5
GO:0045334	clathrin-coated endocytic vesicle	5/26	59/18678	1.65341e-08	2.81376e-07	9.87286e-08	DNM2/AP2A1/EPS15/SH3GL2/CLTC	5
GO:0005912	adherens junction	4/26	496/18678	0.00461836	0.0110026	0.00386055	DNM2/CTTN/PACSIN2/CLTC	4
GO:0030055	cell-substrate junction	4/26	404/18678	0.00221104	0.0055967	0.00196375	DNM2/CTTN/PACSIN2/CLTC	4
GO:0005924	cell-substrate adherens junction	4/26	399/18678	0.00211315	0.00543383	0.00190661	DNM2/CTTN/PACSIN2/CLTC	4
GO:0005925	focal adhesion	4/26	397/18678	0.00207486	0.00542141	0.00190225	DNM2/CTTN/PACSIN2/CLTC	4
GO:0097060	synaptic membrane	4/26	395/18678	0.00203705	0.00540987	0.0018982	DNM2/SYNJ1/MTMR2/DNM1	4
GO:0005774	vacuolar membrane	4/26	382/18678	0.00180289	0.00486781	0.001708	AP2A1/SBF2/MTMR2/CLTC	4
GO:0005802	trans-Golgi network	4/26	196/18678	0.000146707	0.000466009	0.000163512	DNM2/INPP5K/SNX9/CLTC	4
GO:0030658	transport vesicle membrane	4/26	188/18678	0.000124958	0.000421732	0.000147976	AP2A1/AMPH/SH3GL2/CLTC	4
GO:0030662	coated vesicle membrane	4/26	169/18678	8.27723e-05	0.00031184	0.000109418	AP2A1/EPS15/SH3GL2/CLTC	4
GO:0070382	exocytic vesicle	4/26	166/18678	7.72178e-05	0.00029784	0.000104505	AMPH/MTMR2/SH3GL2/DNM1	4
GO:0008021	synaptic vesicle	4/26	156/18678	6.06541e-05	0.000239658	8.40904e-05	AMPH/MTMR2/SH3GL2/DNM1	4
GO:0031901	early endosome membrane	4/26	148/18678	4.94049e-05	0.00020009	7.02069e-05	SH3GL3/SH3GL1/EPS15/MTMR2	4
GO:0044309	neuron spine	4/26	145/18678	4.56094e-05	0.000189454	6.64752e-05	CTTN/DNM3/MTMR2/ITSN1	4
GO:0043197	dendritic spine	4/26	142/18678	4.20319e-05	0.000179189	6.28732e-05	CTTN/DNM3/MTMR2/ITSN1	4
GO:0030665	clathrin-coated vesicle membrane	4/26	110/18678	1.54052e-05	7.56254e-05	2.65352e-05	AP2A1/EPS15/SH3GL2/CLTC	4
GO:0030118	clathrin coat	4/26	41/18678	2.88402e-07	2.59562e-06	9.10743e-07	AP2A1/SYNJ1/EPS15/CLTC	4
GO:0030669	clathrin-coated endocytic vesicle membrane	4/26	40/18678	2.60511e-07	2.48251e-06	8.71057e-07	AP2A1/EPS15/SH3GL2/CLTC	4
GO:0099091	postsynaptic specialization, intracellular component	4/26	21/18678	1.73689e-08	2.81376e-07	9.87286e-08	DNM2/SH3GL3/SH3GL1/SRC	4
GO:0030132	clathrin coat of coated pit	4/26	16/18678	5.30674e-09	1.07461e-07	3.77058e-08	AP2A1/SYNJ1/EPS15/CLTC	4
GO:0099568	cytoplasmic region	3/26	402/18678	0.0178255	0.0346208	0.0121476	CTTN/SNX9/FNBP1	3
GO:0005938	cell cortex	3/26	229/18678	0.0038402	0.00928527	0.00325799	CTTN/SNX9/FNBP1	3
GO:0030027	lamellipodium	3/26	191/18678	0.0023014	0.00573579	0.00201256	DNM2/CTTN/ITSN1	3
GO:0005798	Golgi-associated vesicle	3/26	145/18678	0.00104522	0.00291941	0.00102435	AP2A1/PACSIN1/CLTC	3
GO:0044306	neuron projection terminus	3/26	120/18678	0.000603613	0.00174617	0.00061269	PACSIN1/SYNJ1/ITSN1	3
GO:0043679	axon terminus	3/26	101/18678	0.000364514	0.00111418	0.000390939	PACSIN1/SYNJ1/ITSN1	3
GO:0030120	vesicle coat	3/26	48/18678	3.9728e-05	0.000173944	6.1033e-05	AP2A1/EPS15/CLTC	3
GO:0001917	photoreceptor inner segment	3/26	43/18678	2.84778e-05	0.000131738	4.62239e-05	DNM2/DNM3/DNM1	3
GO:0002102	podosome	3/26	29/18678	8.5416e-06	4.32419e-05	1.51726e-05	CTTN/SH3GL1/SRC	3
GO:0030125	clathrin vesicle coat	3/26	23/18678	4.1629e-06	2.32548e-05	8.15959e-06	AP2A1/EPS15/CLTC	3
GO:0099092	postsynaptic density, intracellular component	3/26	18/18678	1.92697e-06	1.41895e-05	4.97876e-06	DNM2/SH3GL3/SH3GL1	3
GO:0097470	ribbon synapse	3/26	11/18678	3.92172e-07	3.23471e-06	1.13499e-06	PACSIN1/SH3GL2/DNM1	3
GO:0043025	neuronal cell body	2/26	454/18678	0.130889	0.154773	0.0543064	SH3GL2/ITSN1	2
GO:0005635	nuclear envelope	2/26	420/18678	0.115201	0.137224	0.0481489	BIN1/ITSN1	2
GO:0045177	apical part of cell	2/26	365/18678	0.0910474	0.115232	0.0404322	AP2A1/EPS15	2
GO:0098852	lytic vacuole membrane	2/26	344/18678	0.0822888	0.104967	0.0368305	AP2A1/CLTC	2
GO:0005765	lysosomal membrane	2/26	344/18678	0.0822888	0.104967	0.0368305	AP2A1/CLTC	2
GO:0005819	spindle	2/26	326/18678	0.0750113	0.0979986	0.0343855	CTTN/CLTC	2
GO:0098589	membrane region	2/26	321/18678	0.0730295	0.0961852	0.0337492	PACSIN2/SRC	2
GO:0098857	membrane microdomain	2/26	310/18678	0.0687329	0.0927895	0.0325577	PACSIN2/SRC	2
GO:0045121	membrane raft	2/26	309/18678	0.0683467	0.0927895	0.0325577	PACSIN2/SRC	2
GO:0016324	apical plasma membrane	2/26	300/18678	0.0649049	0.0898684	0.0315328	AP2A1/EPS15	2
GO:1990351	transporter complex	2/26	276/18678	0.0560372	0.0796318	0.027941	CTTN/SACM1L	2
GO:1902495	transmembrane transporter complex	2/26	271/18678	0.0542491	0.0777731	0.0272888	CTTN/SACM1L	2
GO:0034702	ion channel complex	2/26	249/18678	0.0466389	0.0699584	0.0245468	CTTN/SACM1L	2
GO:0005770	late endosome	2/26	240/18678	0.0436515	0.0660891	0.0231892	MTM1/SRC	2
GO:0043292	contractile fiber	2/26	209/18678	0.0339591	0.0538639	0.0188996	BIN1/MTM1	2
GO:0016323	basolateral plasma membrane	2/26	201/18678	0.0316161	0.051218	0.0179712	AP2A1/EPS15	2
GO:0098858	actin-based cell projection	2/26	200/18678	0.031328	0.051218	0.0179712	AP2A1/MTM1	2
GO:0019898	extrinsic component of membrane	2/26	199/18678	0.0310409	0.051218	0.0179712	SNX9/PACSIN2	2
GO:0030016	myofibril	2/26	197/18678	0.03047	0.051218	0.0179712	BIN1/MTM1	2
GO:0044449	contractile fiber part	2/26	192/18678	0.0290617	0.050085	0.0175737	BIN1/MTM1	2
GO:0034703	cation channel complex	2/26	182/18678	0.0263275	0.0458609	0.0160915	CTTN/SACM1L	2
GO:0030017	sarcomere	2/26	174/18678	0.0242213	0.0431191	0.0151295	BIN1/MTM1	2
GO:0030427	site of polarized growth	2/26	169/18678	0.0229423	0.0417601	0.0146527	DNM2/CTTN	2
GO:0030426	growth cone	2/26	166/18678	0.0221889	0.0408478	0.0143326	DNM2/CTTN	2
GO:0055037	recycling endosome	2/26	164/18678	0.0216926	0.0403931	0.014173	PACSIN2/ITSN1	2
GO:0044448	cell cortex part	2/26	128/18678	0.0136007	0.0275413	0.00966363	CTTN/SNX9	2
GO:0031674	I band	2/26	116/18678	0.0112754	0.0231217	0.00811288	BIN1/MTM1	2
GO:0044853	plasma membrane raft	2/26	106/18678	0.0094878	0.0197054	0.00691419	PACSIN2/SRC	2
GO:0030660	Golgi-associated vesicle membrane	2/26	102/18678	0.00881192	0.0185394	0.00650504	AP2A1/CLTC	2
GO:0030175	filopodium	2/26	99/18678	0.00831993	0.0177346	0.00622266	AP2A1/MTM1	2
GO:0072686	mitotic spindle	2/26	97/18678	0.00799909	0.017278	0.00606247	CTTN/CLTC	2
GO:0099501	exocytic vesicle membrane	2/26	87/18678	0.00648209	0.0141905	0.00497913	AMPH/SH3GL2	2
GO:0030672	synaptic vesicle membrane	2/26	87/18678	0.00648209	0.0141905	0.00497913	AMPH/SH3GL2	2
GO:0098685	Schaffer collateral - CA1 synapse	2/26	82/18678	0.00577892	0.0130026	0.0045623	SH3GL1/SH3GL2	2
GO:0030863	cortical cytoskeleton	2/26	81/18678	0.00564278	0.0128751	0.00451757	CTTN/SNX9	2
GO:0005901	caveola	2/26	79/18678	0.00537502	0.0124393	0.00436468	PACSIN2/SRC	2
GO:0005884	actin filament	2/26	74/18678	0.00473222	0.0111104	0.0038984	CTTN/SRC	2
GO:0044304	main axon	2/26	65/18678	0.0036723	0.00901383	0.00316275	BIN1/DNM1	2
GO:0030119	AP-type membrane coat adaptor complex	2/26	40/18678	0.00140684	0.00386284	0.00135538	AP2A1/EPS15	2
GO:0098686	hippocampal mossy fiber to CA3 synapse	2/26	33/18678	0.000958037	0.00272284	0.000955384	SH3GL1/SH3GL2	2
GO:0030140	trans-Golgi network transport vesicle	2/26	26/18678	0.000593243	0.00174617	0.00061269	AP2A1/CLTC	2
GO:0030131	clathrin adaptor complex	2/26	24/18678	0.000504663	0.00151399	0.000531225	AP2A1/EPS15	2
GO:0036019	endolysosome	2/26	18/18678	0.0002812	0.000876045	0.000307384	AP2A1/CLTC	2
GO:0036020	endolysosome membrane	2/26	13/18678	0.000143972	0.000466009	0.000163512	AP2A1/CLTC	2
GO:0012510	trans-Golgi network transport vesicle membrane	2/26	13/18678	0.000143972	0.000466009	0.000163512	AP2A1/CLTC	2
GO:0030128	clathrin coat of endocytic vesicle	2/26	12/18678	0.000121927	0.000420258	0.000147459	AP2A1/EPS15	2
GO:0030130	clathrin coat of trans-Golgi network vesicle	2/26	11/18678	0.000101693	0.000366093	0.000128454	AP2A1/CLTC	2
GO:0030122	AP-2 adaptor complex	2/26	11/18678	0.000101693	0.000366093	0.000128454	AP2A1/EPS15	2
GO:0019866	organelle inner membrane	1/26	489/18678	0.49854	0.49854	0.174926	SRC	1
GO:0005813	centrosome	1/26	473/18678	0.486936	0.48996	0.171916	DNM2	1
GO:0005743	mitochondrial inner membrane	1/26	445/18678	0.466005	0.47183	0.165554	SRC	1
GO:0044441	ciliary part	1/26	415/18678	0.442669	0.451021	0.158253	EPS15	1
GO:0005911	cell-cell junction	1/26	414/18678	0.441874	0.451021	0.158253	PACSIN2	1
GO:0016607	nuclear speck	1/26	386/18678	0.41918	0.432529	0.151765	PACSIN2	1
GO:0098552	side of membrane	1/26	359/18678	0.396457	0.411706	0.144458	SNX9	1
GO:0045211	postsynaptic membrane	1/26	299/18678	0.342863	0.358347	0.125736	DNM2	1
GO:0043235	receptor complex	1/26	292/18678	0.33632	0.353791	0.124137	SACM1L	1
GO:0044445	cytosolic part	1/26	207/18678	0.251699	0.266505	0.0935105	SH3GL2	1
GO:0097223	sperm part	1/26	179/18678	0.22162	0.2362	0.0828772	SH3GL3	1
GO:0030496	midbody	1/26	171/18678	0.212814	0.228317	0.0801114	DNM2	1
GO:0098802	plasma membrane receptor complex	1/26	153/18678	0.192651	0.208063	0.0730044	SACM1L	1
GO:0042734	presynaptic membrane	1/26	141/18678	0.178933	0.194545	0.0682613	DNM1	1
GO:0098562	cytoplasmic side of membrane	1/26	138/18678	0.175469	0.192067	0.067392	SNX9	1
GO:0031227	intrinsic component of endoplasmic reticulum membrane	1/26	131/18678	0.167331	0.184406	0.0647037	SACM1L	1
GO:0045335	phagocytic vesicle	1/26	128/18678	0.16382	0.181773	0.0637798	DNM2	1
GO:0042383	sarcolemma	1/26	125/18678	0.160294	0.179087	0.0628377	BIN1	1
GO:0030176	integral component of endoplasmic reticulum membrane	1/26	125/18678	0.160294	0.179087	0.0628377	SACM1L	1
GO:0009898	cytoplasmic side of plasma membrane	1/26	114/18678	0.147245	0.166809	0.0585293	SNX9	1
GO:0030018	Z disc	1/26	106/18678	0.137632	0.157017	0.0550935	BIN1	1
GO:0048770	pigment granule	1/26	105/18678	0.136423	0.156741	0.0549969	CLTC	1
GO:0042470	melanosome	1/26	105/18678	0.136423	0.156741	0.0549969	CLTC	1
GO:0001669	acrosomal vesicle	1/26	103/18678	0.134	0.156173	0.0547975	SH3GL3	1
GO:0019897	extrinsic component of plasma membrane	1/26	102/18678	0.132786	0.15588	0.0546946	SNX9	1
GO:0060170	ciliary membrane	1/26	85/18678	0.1119	0.13428	0.0471157	EPS15	1
GO:0032588	trans-Golgi network membrane	1/26	85/18678	0.1119	0.13428	0.0471157	CLTC	1
GO:0016234	inclusion body	1/26	81/18678	0.106915	0.130228	0.045694	EPS15	1
GO:0034705	potassium channel complex	1/26	80/18678	0.105665	0.12968	0.0455017	CTTN	1
GO:0055038	recycling endosome membrane	1/26	76/18678	0.100647	0.124464	0.0436717	PACSIN2	1
GO:0008076	voltage-gated potassium channel complex	1/26	76/18678	0.100647	0.124464	0.0436717	CTTN	1
GO:0030670	phagocytic vesicle membrane	1/26	74/18678	0.0981281	0.123231	0.0432388	DNM2	1
GO:0030864	cortical actin cytoskeleton	1/26	57/18678	0.0764398	0.099066	0.03476	SNX9	1
GO:0031234	extrinsic component of cytoplasmic side of plasma membrane	1/26	54/18678	0.0725608	0.0961852	0.0337492	SNX9	1
GO:0005876	spindle microtubule	1/26	53/18678	0.0712643	0.0954117	0.0334778	CLTC	1
GO:0030315	T-tubule	1/26	51/18678	0.0686661	0.0927895	0.0325577	BIN1	1
GO:0045178	basal part of cell	1/26	45/18678	0.0608294	0.0849515	0.0298075	EPS15	1
GO:0016235	aggresome	1/26	42/18678	0.0568874	0.080137	0.0281183	EPS15	1
GO:0098878	neurotransmitter receptor complex	1/26	39/18678	0.0529294	0.0765586	0.0268627	SACM1L	1
GO:0032994	protein-lipid complex	1/26	39/18678	0.0529294	0.0765586	0.0268627	BIN1	1
GO:0043195	terminal bouton	1/26	37/18678	0.0502819	0.0740516	0.025983	SYNJ1	1
GO:0008328	ionotropic glutamate receptor complex	1/26	37/18678	0.0502819	0.0740516	0.025983	SACM1L	1
GO:0009925	basal plasma membrane	1/26	28/18678	0.0382798	0.0585031	0.0205274	EPS15	1
GO:0051233	spindle midzone	1/26	27/18678	0.0369373	0.0569889	0.0199961	CTTN	1
GO:0001891	phagocytic cup	1/26	27/18678	0.0369373	0.0569889	0.0199961	DNM2	1
GO:0030137	COPI-coated vesicle	1/26	25/18678	0.0342468	0.0538639	0.0188996	PACSIN1	1
GO:0099522	region of cytosol	1/26	24/18678	0.0328988	0.0527684	0.0185152	SH3GL2	1
GO:0044305	calyx of Held	1/26	23/18678	0.0315491	0.051218	0.0179712	ITSN1	1
GO:0032281	AMPA glutamate receptor complex	1/26	23/18678	0.0315491	0.051218	0.0179712	SACM1L	1
GO:0032433	filopodium tip	1/26	18/18678	0.0247731	0.0436222	0.015306	AP2A1	1
GO:0097440	apical dendrite	1/26	17/18678	0.0234124	0.0421424	0.0147868	ITSN1	1
GO:0043194	axon initial segment	1/26	15/18678	0.0206856	0.0389659	0.0136723	BIN1	1
GO:0033268	node of Ranvier	1/26	15/18678	0.0206856	0.0389659	0.0136723	BIN1	1
GO:0099523	presynaptic cytosol	1/26	13/18678	0.0179515	0.0346208	0.0121476	SH3GL2	1
GO:1990023	mitotic spindle midzone	1/26	11/18678	0.01521	0.0300491	0.0105435	CTTN	1
GO:0043083	synaptic cleft	1/26	11/18678	0.01521	0.0300491	0.0105435	DNM3	1
