# Supplementary material for: Genotype-Phenotype Correlations in Charcot-Marie-Tooth Disease Due to MTMR2 Mutations and Implications in Membrane Trafficking
Source: Front Neurosci. 2019 Oct 14;13:974. doi: 10.3389/fnins.2019.00974 (PMC6807680; doi:10.3389/fnins.2019.00974)
Supplement: Supplementary file 5 [file Table_4.XLSX]

## Sheet: Sheet1
ID	Description	GeneRatio	BgRatio	pvalue	p.adjust	qvalue	geneID	Count
GO:0060627	regulation of vesicle-mediated transport	13/27	480/17913	4.45559e-14	2.42384e-11	1.5149e-11	DNM2/AP2A1/BIN1/SH3GL3/PACSIN1/SNAP91/SH3GL1/PACSIN2/MTMR2/SH3GL2/ITSN1/DNM1/SRC	13
GO:0030100	regulation of endocytosis	13/27	262/17913	1.7397e-17	1.89279e-14	1.18299e-14	DNM2/AP2A1/BIN1/SH3GL3/PACSIN1/SNAP91/SH3GL1/PACSIN2/MTMR2/SH3GL2/ITSN1/DNM1/SRC	13
GO:0006898	receptor-mediated endocytosis	11/27	301/17913	2.58054e-13	7.01908e-11	4.38692e-11	DNM2/AP2A1/CTTN/SNX9/SH3GL3/SNAP91/EPS15/MTMR2/SH3GL2/CLTC/DNM1	11
GO:0006644	phospholipid metabolic process	8/27	402/17913	9.17003e-08	3.9908e-06	2.49425e-06	INPP5K/SYNJ1/MTM1/SACM1L/MTMR2/PIK3C2A/MTMR14/SRC	8
GO:0010256	endomembrane system organization	8/27	365/17913	4.35694e-08	2.1547e-06	1.34669e-06	DNM2/SNX9/BIN1/PACSIN1/SYNJ1/PACSIN2/SH3GL2/DNM1	8
GO:0099003	vesicle-mediated transport in synapse	8/27	174/17913	1.27918e-10	1.47979e-08	9.24867e-09	DNM2/PACSIN1/SH3GL1/SYNJ1/EPS15/SH3GL2/ITSN1/DNM1	8
GO:0046486	glycerolipid metabolic process	7/27	385/17913	1.22918e-06	4.61155e-05	2.88222e-05	INPP5K/SYNJ1/MTM1/SACM1L/MTMR2/PIK3C2A/MTMR14	7
GO:0006650	glycerophospholipid metabolic process	7/27	300/17913	2.29585e-07	9.60727e-06	6.00454e-06	INPP5K/SYNJ1/MTM1/SACM1L/MTMR2/PIK3C2A/MTMR14	7
GO:0008654	phospholipid biosynthetic process	7/27	251/17913	6.8199e-08	3.09169e-06	1.9323e-06	INPP5K/SYNJ1/MTM1/SACM1L/MTMR2/PIK3C2A/MTMR14	7
GO:0045017	glycerolipid biosynthetic process	7/27	246/17913	5.94288e-08	2.81124e-06	1.75702e-06	INPP5K/SYNJ1/MTM1/SACM1L/MTMR2/PIK3C2A/MTMR14	7
GO:0046474	glycerophospholipid biosynthetic process	7/27	213/17913	2.2099e-08	1.14494e-06	7.15586e-07	INPP5K/SYNJ1/MTM1/SACM1L/MTMR2/PIK3C2A/MTMR14	7
GO:0043112	receptor metabolic process	7/27	177/17913	6.13767e-09	3.70988e-07	2.31868e-07	DNM2/AP2A1/EPS15/MTMR2/SH3GL2/CLTC/DNM1	7
GO:0099504	synaptic vesicle cycle	7/27	162/17913	3.31363e-09	2.57516e-07	1.60948e-07	PACSIN1/SH3GL1/SYNJ1/DNM3/SH3GL2/ITSN1/DNM1	7
GO:0046488	phosphatidylinositol metabolic process	7/27	159/17913	2.90849e-09	2.43418e-07	1.52136e-07	INPP5K/SYNJ1/MTM1/SACM1L/MTMR2/PIK3C2A/MTMR14	7
GO:0006661	phosphatidylinositol biosynthetic process	7/27	114/17913	2.80547e-10	2.77487e-08	1.73429e-08	INPP5K/SYNJ1/MTM1/SACM1L/MTMR2/PIK3C2A/MTMR14	7
GO:0036465	synaptic vesicle recycling	7/27	50/17913	7.25126e-13	1.57787e-10	9.86171e-11	PACSIN1/SH3GL1/SYNJ1/DNM3/SH3GL2/ITSN1/DNM1	7
GO:0072583	clathrin-dependent endocytosis	7/27	38/17913	9.27014e-14	3.36197e-11	2.10123e-11	DNM2/AP2A1/SH3GL3/SNAP91/SH3GL2/CLTC/DNM1	7
GO:0061919	process utilizing autophagic mechanism	6/27	471/17913	5.92275e-05	0.00119332	0.000745827	CTTN/SBF2/MTM1/MTMR14/CLTC/SRC	6
GO:0006914	autophagy	6/27	471/17913	5.92275e-05	0.00119332	0.000745827	CTTN/SBF2/MTM1/MTMR14/CLTC/SRC	6
GO:0016311	dephosphorylation	6/27	458/17913	5.06924e-05	0.00107898	0.000674363	INPP5K/SYNJ1/MTM1/SACM1L/MTMR2/MTMR14	6
GO:0010975	regulation of neuron projection development	6/27	458/17913	5.06924e-05	0.00107898	0.000674363	DNM2/AP2A1/CTTN/PACSIN1/DNM3/ITSN1	6
GO:0031346	positive regulation of cell projection organization	6/27	362/17913	1.35076e-05	0.000367408	0.00022963	DNM2/AP2A1/PACSIN1/DNM3/ITSN1/SRC	6
GO:0007015	actin filament organization	6/27	325/17913	7.30912e-06	0.000227209	0.000142006	INPP5K/CTTN/SNX9/BIN1/PACSIN1/SRC	6
GO:0031623	receptor internalization	6/27	102/17913	7.89277e-09	4.29367e-07	2.68354e-07	DNM2/EPS15/MTMR2/SH3GL2/CLTC/DNM1	6
GO:0048259	regulation of receptor-mediated endocytosis	6/27	100/17913	7.0013e-09	4.00916e-07	2.50573e-07	DNM2/AP2A1/SH3GL3/SNAP91/MTMR2/SH3GL2	6
GO:0007009	plasma membrane organization	6/27	91/17913	3.95062e-09	2.86552e-07	1.79095e-07	DNM2/SNX9/BIN1/PACSIN1/PACSIN2/SH3GL2	6
GO:0140238	presynaptic endocytosis	6/27	37/17913	1.45489e-11	2.26131e-09	1.41332e-09	PACSIN1/SH3GL1/SYNJ1/SH3GL2/ITSN1/DNM1	6
GO:0048488	synaptic vesicle endocytosis	6/27	37/17913	1.45489e-11	2.26131e-09	1.41332e-09	PACSIN1/SH3GL1/SYNJ1/SH3GL2/ITSN1/DNM1	6
GO:0051493	regulation of cytoskeleton organization	5/27	472/17913	0.000621364	0.00711626	0.00444766	INPP5K/CTTN/SNX9/BIN1/CLTC	5
GO:0050769	positive regulation of neurogenesis	5/27	455/17913	0.000525976	0.00628256	0.0039266	AP2A1/BIN1/SH3GL3/PACSIN1/ITSN1	5
GO:0090066	regulation of anatomical structure size	5/27	442/17913	0.000460854	0.00563821	0.00352388	DNM2/CTTN/SNX9/BIN1/PIK3C2A	5
GO:0099177	regulation of trans-synaptic signaling	5/27	394/17913	0.000271785	0.00405072	0.0025317	SH3GL1/PACSIN2/MTMR2/DNM1/SRC	5
GO:0050804	modulation of chemical synaptic transmission	5/27	393/17913	0.000268613	0.00405072	0.0025317	SH3GL1/PACSIN2/MTMR2/DNM1/SRC	5
GO:0030258	lipid modification	5/27	192/17913	8.94993e-06	0.000263176	0.000164485	INPP5K/SYNJ1/MTM1/SACM1L/MTMR2	5
GO:0045807	positive regulation of endocytosis	5/27	141/17913	1.97617e-06	6.71899e-05	4.19937e-05	DNM2/AP2A1/SH3GL1/ITSN1/DNM1	5
GO:0016482	cytosolic transport	5/27	140/17913	1.90806e-06	6.69666e-05	4.18541e-05	AP2A1/EPS15/MTMR2/CLTC/SRC	5
GO:0046839	phospholipid dephosphorylation	5/27	27/17913	4.14824e-10	3.76107e-08	2.35067e-08	INPP5K/SYNJ1/MTM1/SACM1L/MTMR2	5
GO:0046856	phosphatidylinositol dephosphorylation	5/27	22/17913	1.3601e-10	1.47979e-08	9.24867e-09	INPP5K/SYNJ1/MTM1/SACM1L/MTMR2	5
GO:0097320	plasma membrane tubulation	5/27	17/17913	3.21239e-11	4.36886e-09	2.73053e-09	DNM2/SNX9/PACSIN1/PACSIN2/SH3GL2	5
GO:0048667	cell morphogenesis involved in neuron differentiation	4/27	500/17913	0.00632296	0.0404669	0.0252918	DNM2/CTTN/DNM3/SRC	4
GO:0022411	cellular component disassembly	4/27	492/17913	0.00597567	0.0386996	0.0241872	CTTN/SH3GL1/SYNJ1/SH3GL2	4
GO:1901652	response to peptide	4/27	491/17913	0.00593318	0.0386545	0.0241591	INPP5K/PIK3C2A/DNM1/SRC	4
GO:0062012	regulation of small molecule metabolic process	4/27	439/17913	0.00399394	0.0282169	0.0176356	INPP5K/AP2A1/CLTC/SRC	4
GO:0022604	regulation of cell morphogenesis	4/27	430/17913	0.00370946	0.0267277	0.0167048	DNM2/CTTN/DNM3/SRC	4
GO:0043254	regulation of protein complex assembly	4/27	409/17913	0.00310022	0.023103	0.0144394	CTTN/SNX9/BIN1/SRC	4
GO:0050808	synapse organization	4/27	394/17913	0.00270981	0.0213643	0.0133527	CTTN/DNM3/MTMR2/ITSN1	4
GO:0042391	regulation of membrane potential	4/27	374/17913	0.00224396	0.0187802	0.0117376	BIN1/SH3GL1/MTMR2/SRC	4
GO:0045666	positive regulation of neuron differentiation	4/27	355/17913	0.00185589	0.0162839	0.0101774	AP2A1/SH3GL3/PACSIN1/ITSN1	4
GO:0010639	negative regulation of organelle organization	4/27	352/17913	0.00179922	0.0159151	0.00994693	DNM2/INPP5K/MTM1/SRC	4
GO:0032970	regulation of actin filament-based process	4/27	341/17913	0.00160178	0.0146449	0.00915305	INPP5K/CTTN/SNX9/BIN1	4
GO:0032535	regulation of cellular component size	4/27	315/17913	0.0011962	0.0120506	0.00753164	DNM2/CTTN/SNX9/BIN1	4
GO:1902903	regulation of supramolecular fiber organization	4/27	313/17913	0.00116837	0.0118802	0.00742514	INPP5K/CTTN/SNX9/BIN1	4
GO:0032956	regulation of actin cytoskeleton organization	4/27	297/17913	0.000961882	0.0100628	0.00628923	INPP5K/CTTN/SNX9/BIN1	4
GO:0043491	protein kinase B signaling	4/27	268/17913	0.000655586	0.00742997	0.00464373	INPP5K/MTM1/ITSN1/SRC	4
GO:0044262	cellular carbohydrate metabolic process	4/27	256/17913	0.000552014	0.00645797	0.00403623	INPP5K/SYNJ1/MTMR2/SRC	4
GO:0051896	regulation of protein kinase B signaling	4/27	241/17913	0.000439661	0.00556222	0.00347639	INPP5K/MTM1/ITSN1/SRC	4
GO:0031334	positive regulation of protein complex assembly	4/27	239/17913	0.000426033	0.00551814	0.00344884	CTTN/SNX9/BIN1/SRC	4
GO:0110053	regulation of actin filament organization	4/27	228/17913	0.000356429	0.00494647	0.00309154	INPP5K/CTTN/SNX9/BIN1	4
GO:0019882	antigen processing and presentation	4/27	220/17913	0.000311227	0.00439759	0.0027485	DNM2/AP2A1/SH3GL2/CLTC	4
GO:0006109	regulation of carbohydrate metabolic process	4/27	198/17913	0.000208229	0.00343263	0.00214539	INPP5K/AP2A1/CLTC/SRC	4
GO:0048002	antigen processing and presentation of peptide antigen	4/27	188/17913	0.000170714	0.00304487	0.00190304	DNM2/AP2A1/SH3GL2/CLTC	4
GO:0019884	antigen processing and presentation of exogenous antigen	4/27	176/17913	0.000132462	0.0024848	0.001553	DNM2/AP2A1/SH3GL2/CLTC	4
GO:0002478	antigen processing and presentation of exogenous peptide antigen	4/27	174/17913	0.000126753	0.00246263	0.00153914	DNM2/AP2A1/SH3GL2/CLTC	4
GO:0038127	ERBB signaling pathway	4/27	138/17913	5.15689e-05	0.00107898	0.000674363	EPS15/PIK3C2A/SH3GL2/SRC	4
GO:0007173	epidermal growth factor receptor signaling pathway	4/27	115/17913	2.52398e-05	0.000610243	0.000381402	EPS15/PIK3C2A/SH3GL2/SRC	4
GO:0002504	antigen processing and presentation of peptide or polysaccharide antigen via MHC class II	4/27	101/17913	1.51224e-05	0.000391743	0.000244839	DNM2/AP2A1/SH3GL2/CLTC	4
GO:0002495	antigen processing and presentation of peptide antigen via MHC class II	4/27	100/17913	1.45385e-05	0.000385801	0.000241126	DNM2/AP2A1/SH3GL2/CLTC	4
GO:0019886	antigen processing and presentation of exogenous peptide antigen via MHC class II	4/27	97/17913	1.2886e-05	0.000359488	0.00022468	DNM2/AP2A1/SH3GL2/CLTC	4
GO:0048013	ephrin receptor signaling pathway	4/27	86/17913	7.98752e-06	0.000241401	0.000150875	AP2A1/ITSN1/DNM1/SRC	4
GO:0045806	negative regulation of endocytosis	4/27	66/17913	2.76723e-06	9.12348e-05	5.70218e-05	SH3GL3/PACSIN1/PACSIN2/MTMR2	4
GO:2000369	regulation of clathrin-dependent endocytosis	4/27	15/17913	5.52309e-09	3.53478e-07	2.20924e-07	DNM2/SH3GL3/SNAP91/SH3GL2	4
GO:0048268	clathrin coat assembly	4/27	15/17913	5.52309e-09	3.53478e-07	2.20924e-07	SNAP91/EPS15/PIK3C2A/CLTC	4
GO:1901615	organic hydroxy compound metabolic process	3/27	500/17913	0.0384947	0.107944	0.067465	INPP5K/SYNJ1/MTMR2	3
GO:0198738	cell-cell signaling by wnt	3/27	500/17913	0.0384947	0.107944	0.067465	AP2A1/CLTC/SRC	3
GO:0016055	Wnt signaling pathway	3/27	498/17913	0.0381092	0.107944	0.067465	AP2A1/CLTC/SRC	3
GO:0016049	cell growth	3/27	466/17913	0.0322181	0.0987044	0.0616903	DNM2/CTTN/SH3GL2	3
GO:0007264	small GTPase mediated signal transduction	3/27	465/17913	0.0320425	0.0987044	0.0616903	DNM2/ITSN1/SRC	3
GO:0003012	muscle system process	3/27	448/17913	0.0291355	0.0954801	0.0596751	CTTN/BIN1/PIK3C2A	3
GO:0061564	axon development	3/27	438/17913	0.0274952	0.0929147	0.0580717	DNM2/CTTN/SRC	3
GO:0044282	small molecule catabolic process	3/27	404/17913	0.0223049	0.0817561	0.0510975	INPP5K/SYNJ1/MTMR2	3
GO:0043434	response to peptide hormone	3/27	404/17913	0.0223049	0.0817561	0.0510975	INPP5K/PIK3C2A/SRC	3
GO:0032386	regulation of intracellular transport	3/27	400/17913	0.0217336	0.0817561	0.0510975	INPP5K/MTMR2/SRC	3
GO:0007409	axonogenesis	3/27	393/17913	0.0207536	0.0798019	0.0498762	DNM2/CTTN/SRC	3
GO:0010959	regulation of metal ion transport	3/27	365/17913	0.017086	0.0761461	0.0475913	DNM2/INPP5K/BIN1	3
GO:1901653	cellular response to peptide	3/27	364/17913	0.0169625	0.0761461	0.0475913	INPP5K/PIK3C2A/SRC	3
GO:0006936	muscle contraction	3/27	343/17913	0.0144854	0.0719641	0.0449776	CTTN/BIN1/PIK3C2A	3
GO:0006066	alcohol metabolic process	3/27	339/17913	0.0140389	0.0707146	0.0441966	INPP5K/SYNJ1/MTMR2	3
GO:0048638	regulation of developmental growth	3/27	325/17913	0.0125394	0.0634554	0.0396596	DNM2/CTTN/MTM1	3
GO:0045861	negative regulation of proteolysis	3/27	324/17913	0.0124361	0.0634554	0.0396596	BIN1/MTM1/SRC	3
GO:0031589	cell-substrate adhesion	3/27	322/17913	0.0122309	0.0630288	0.039393	DNM2/CTTN/SRC	3
GO:0051056	regulation of small GTPase mediated signal transduction	3/27	316/17913	0.0116271	0.0607073	0.037942	DNM2/ITSN1/SRC	3
GO:0006470	protein dephosphorylation	3/27	313/17913	0.0113319	0.0598501	0.0374063	MTM1/MTMR2/MTMR14	3
GO:0048193	Golgi vesicle transport	3/27	304/17913	0.0104729	0.0566889	0.0354306	DNM2/AP2A1/EPS15	3
GO:0032984	protein-containing complex disassembly	3/27	298/17913	0.00992216	0.0550781	0.0344238	SH3GL1/SYNJ1/SH3GL2	3
GO:0071375	cellular response to peptide hormone stimulus	3/27	297/17913	0.00983208	0.0550781	0.0344238	INPP5K/PIK3C2A/SRC	3
GO:0016050	vesicle organization	3/27	280/17913	0.00837434	0.0492502	0.0307814	SYNJ1/EPS15/DNM1	3
GO:1990778	protein localization to cell periphery	3/27	276/17913	0.00805138	0.048275	0.0301719	INPP5K/PACSIN1/CLTC	3
GO:0016236	macroautophagy	3/27	272/17913	0.00773596	0.0470208	0.029388	MTM1/MTMR14/SRC	3
GO:0010976	positive regulation of neuron projection development	3/27	265/17913	0.00720201	0.0445215	0.0278259	AP2A1/PACSIN1/ITSN1	3
GO:0010769	regulation of cell morphogenesis involved in differentiation	3/27	260/17913	0.00683455	0.0429826	0.0268641	DNM2/CTTN/DNM3	3
GO:0032868	response to insulin	3/27	252/17913	0.0062705	0.0403687	0.0252304	INPP5K/PIK3C2A/SRC	3
GO:0072659	protein localization to plasma membrane	3/27	237/17913	0.00529086	0.0351003	0.0219377	INPP5K/PACSIN1/CLTC	3
GO:0051258	protein polymerization	3/27	232/17913	0.00498651	0.0334896	0.020931	CTTN/SNX9/BIN1	3
GO:0046434	organophosphate catabolic process	3/27	224/17913	0.00452218	0.0309442	0.0193401	INPP5K/SYNJ1/MTMR2	3
GO:0048588	developmental cell growth	3/27	216/17913	0.00408529	0.0284923	0.0178077	DNM2/CTTN/SH3GL2	3
GO:0016358	dendrite development	3/27	216/17913	0.00408529	0.0284923	0.0178077	PACSIN1/DNM3/ITSN1	3
GO:0060560	developmental growth involved in morphogenesis	3/27	214/17913	0.00398029	0.0282169	0.0176356	DNM2/CTTN/SH3GL2	3
GO:0051495	positive regulation of cytoskeleton organization	3/27	205/17913	0.00352838	0.0255925	0.0159953	CTTN/SNX9/BIN1	3
GO:0032869	cellular response to insulin stimulus	3/27	197/17913	0.00315449	0.0233475	0.0145922	INPP5K/PIK3C2A/SRC	3
GO:0043624	cellular protein complex disassembly	3/27	195/17913	0.00306503	0.023103	0.0144394	SH3GL1/SYNJ1/SH3GL2	3
GO:0016051	carbohydrate biosynthetic process	3/27	194/17913	0.0030209	0.023103	0.0144394	INPP5K/AP2A1/CLTC	3
GO:0016197	endosomal transport	3/27	188/17913	0.00276437	0.0213698	0.0133561	SNX9/EPS15/CLTC	3
GO:1902905	positive regulation of supramolecular fiber organization	3/27	185/17913	0.00264136	0.0211309	0.0132068	CTTN/SNX9/BIN1	3
GO:1902115	regulation of organelle assembly	3/27	185/17913	0.00264136	0.0211309	0.0132068	DNM2/MTM1/SRC	3
GO:0032271	regulation of protein polymerization	3/27	180/17913	0.00244403	0.019998	0.0124987	CTTN/SNX9/BIN1	3
GO:0008154	actin polymerization or depolymerization	3/27	170/17913	0.00207757	0.0175224	0.0109515	CTTN/SNX9/BIN1	3
GO:0060491	regulation of cell projection assembly	3/27	168/17913	0.00200869	0.0170739	0.0106712	DNM2/DNM3/SRC	3
GO:0099173	postsynapse organization	3/27	158/17913	0.00168582	0.0152848	0.00955297	CTTN/DNM3/MTMR2	3
GO:1990138	neuron projection extension	3/27	148/17913	0.0013977	0.0132234	0.00826463	DNM2/CTTN/SH3GL2	3
GO:0030832	regulation of actin filament length	3/27	148/17913	0.0013977	0.0132234	0.00826463	CTTN/SNX9/BIN1	3
GO:0008064	regulation of actin polymerization or depolymerization	3/27	147/17913	0.00137074	0.0131979	0.00824868	CTTN/SNX9/BIN1	3
GO:0030041	actin filament polymerization	3/27	145/17913	0.00131781	0.0129732	0.00810824	CTTN/SNX9/BIN1	3
GO:0050773	regulation of dendrite development	3/27	139/17913	0.00116684	0.0118802	0.00742514	PACSIN1/DNM3/ITSN1	3
GO:0031644	regulation of neurological system process	3/27	134/17913	0.00104979	0.0108779	0.00679867	SH3GL1/MTMR2/SRC	3
GO:0030833	regulation of actin filament polymerization	3/27	129/17913	0.00094049	0.00993449	0.00620906	CTTN/SNX9/BIN1	3
GO:0008286	insulin receptor signaling pathway	3/27	128/17913	0.000919539	0.00989085	0.00618178	INPP5K/PIK3C2A/SRC	3
GO:0032273	positive regulation of protein polymerization	3/27	116/17913	0.000690991	0.00767141	0.00479463	CTTN/SNX9/BIN1	3
GO:0019751	polyol metabolic process	3/27	115/17913	0.000673796	0.00755763	0.00472352	INPP5K/SYNJ1/MTMR2	3
GO:0098693	regulation of synaptic vesicle cycle	3/27	106/17913	0.000531246	0.00628256	0.0039266	SH3GL1/DNM3/DNM1	3
GO:0035335	peptidyl-tyrosine dephosphorylation	3/27	101/17913	0.000461214	0.00563821	0.00352388	MTM1/MTMR2/MTMR14	3
GO:0005976	polysaccharide metabolic process	3/27	99/17913	0.000434961	0.00556222	0.00347639	INPP5K/AP2A1/CLTC	3
GO:0043255	regulation of carbohydrate biosynthetic process	3/27	94/17913	0.000373589	0.00495689	0.00309806	INPP5K/AP2A1/CLTC	3
GO:0051261	protein depolymerization	3/27	93/17913	0.000362029	0.00494647	0.00309154	SH3GL1/SYNJ1/SH3GL2	3
GO:0106027	neuron projection organization	3/27	85/17913	0.000277776	0.00408405	0.00255253	CTTN/DNM3/MTMR2	3
GO:0030838	positive regulation of actin filament polymerization	3/27	84/17913	0.000268241	0.00405072	0.0025317	CTTN/SNX9/BIN1	3
GO:0097581	lamellipodium organization	3/27	79/17913	0.000223741	0.00357882	0.00223676	DNM2/CTTN/SRC	3
GO:0097061	dendritic spine organization	3/27	77/17913	0.000207382	0.00343263	0.00214539	CTTN/DNM3/MTMR2	3
GO:0006892	post-Golgi vesicle-mediated transport	3/27	77/17913	0.000207382	0.00343263	0.00214539	DNM2/AP2A1/EPS15	3
GO:0043647	inositol phosphate metabolic process	3/27	68/17913	0.00014337	0.00264383	0.00165239	INPP5K/SYNJ1/MTMR2	3
GO:0000271	polysaccharide biosynthetic process	3/27	66/17913	0.000131171	0.0024848	0.001553	INPP5K/AP2A1/CLTC	3
GO:1901616	organic hydroxy compound catabolic process	3/27	59/17913	9.38445e-05	0.00185642	0.00116026	INPP5K/SYNJ1/MTMR2	3
GO:0071825	protein-lipid complex subunit organization	3/27	48/17913	5.04835e-05	0.00107898	0.000674363	SNX9/BIN1/SH3GL2	3
GO:0045912	negative regulation of carbohydrate metabolic process	3/27	47/17913	4.73758e-05	0.00107385	0.000671157	INPP5K/AP2A1/CLTC	3
GO:0046164	alcohol catabolic process	3/27	44/17913	3.88121e-05	0.00089846	0.000561537	INPP5K/SYNJ1/MTMR2	3
GO:0032881	regulation of polysaccharide metabolic process	3/27	41/17913	3.13339e-05	0.000741115	0.000463197	INPP5K/AP2A1/CLTC	3
GO:0032885	regulation of polysaccharide biosynthetic process	3/27	36/17913	2.1093e-05	0.000521571	0.000325982	INPP5K/AP2A1/CLTC	3
GO:0032801	receptor catabolic process	3/27	33/17913	1.61667e-05	0.000409056	0.00025566	AP2A1/MTMR2/CLTC	3
GO:0065005	protein-lipid complex assembly	3/27	30/17913	1.20666e-05	0.000345485	0.000215928	SNX9/BIN1/SH3GL2	3
GO:1903421	regulation of synaptic vesicle recycling	3/27	24/17913	6.05183e-06	0.000193659	0.000121037	SH3GL1/DNM3/DNM1	3
GO:0046174	polyol catabolic process	3/27	16/17913	1.68794e-06	6.12159e-05	3.82599e-05	INPP5K/SYNJ1/MTMR2	3
GO:0072584	caveolin-mediated endocytosis	3/27	11/17913	4.99845e-07	1.94226e-05	1.21391e-05	PACSIN2/ITSN1/SRC	3
GO:0071545	inositol phosphate catabolic process	3/27	10/17913	3.63889e-07	1.46634e-05	9.16462e-06	INPP5K/SYNJ1/MTMR2	3
GO:0050878	regulation of body fluid levels	2/27	499/17913	0.172759	0.234366	0.146479	INPP5K/SRC	2
GO:0009636	response to toxic substance	2/27	499/17913	0.172759	0.234366	0.146479	DNM2/SRC	2
GO:0002791	regulation of peptide secretion	2/27	483/17913	0.164175	0.227255	0.142034	ITSN1/SRC	2
GO:0071900	regulation of protein serine/threonine kinase activity	2/27	479/17913	0.162042	0.225191	0.140745	INPP5K/SRC	2
GO:0015672	monovalent inorganic cation transport	2/27	477/17913	0.160978	0.224859	0.140537	DNM2/BIN1	2
GO:0048871	multicellular organismal homeostasis	2/27	472/17913	0.158323	0.223592	0.139745	INPP5K/SRC	2
GO:0007005	mitochondrion organization	2/27	466/17913	0.15515	0.221236	0.138272	CTTN/MTM1	2
GO:0072511	divalent inorganic cation transport	2/27	458/17913	0.150939	0.216938	0.135586	INPP5K/BIN1	2
GO:0070838	divalent metal ion transport	2/27	454/17913	0.148844	0.215063	0.134414	INPP5K/BIN1	2
GO:0034765	regulation of ion transmembrane transport	2/27	453/17913	0.148321	0.214592	0.13412	DNM2/BIN1	2
GO:0051656	establishment of organelle localization	2/27	448/17913	0.145713	0.211946	0.132466	DNM2/SYNJ1	2
GO:0001667	ameboidal-type cell migration	2/27	446/17913	0.144672	0.210714	0.131696	PIK3C2A/SRC	2
GO:0006979	response to oxidative stress	2/27	442/17913	0.142596	0.208248	0.130155	DNM2/SRC	2
GO:0023061	signal release	2/27	433/17913	0.137951	0.204484	0.127802	SYNJ1/ITSN1	2
GO:0016053	organic acid biosynthetic process	2/27	427/17913	0.134875	0.201848	0.126155	AP2A1/CLTC	2
GO:0046394	carboxylic acid biosynthetic process	2/27	426/17913	0.134364	0.20136	0.12585	AP2A1/CLTC	2
GO:0051346	negative regulation of hydrolase activity	2/27	420/17913	0.131307	0.199249	0.124531	BIN1/SRC	2
GO:0006816	calcium ion transport	2/27	415/17913	0.128773	0.196501	0.122813	INPP5K/BIN1	2
GO:0060249	anatomical structure homeostasis	2/27	413/17913	0.127763	0.196336	0.12271	MTM1/SRC	2
GO:0043087	regulation of GTPase activity	2/27	410/17913	0.126251	0.194839	0.121774	SNX9/SBF2	2
GO:0051047	positive regulation of secretion	2/27	409/17913	0.125748	0.194339	0.121462	ITSN1/SRC	2
GO:0019216	regulation of lipid metabolic process	2/27	402/17913	0.122243	0.190001	0.118751	MTMR2/SRC	2
GO:0052547	regulation of peptidase activity	2/27	398/17913	0.120252	0.188527	0.11783	BIN1/SRC	2
GO:2001233	regulation of apoptotic signaling pathway	2/27	397/17913	0.119756	0.188527	0.11783	CTTN/SRC	2
GO:0001558	regulation of cell growth	2/27	396/17913	0.11926	0.188527	0.11783	DNM2/CTTN	2
GO:0045785	positive regulation of cell adhesion	2/27	388/17913	0.115312	0.185317	0.115823	DNM2/SRC	2
GO:1903532	positive regulation of secretion by cell	2/27	381/17913	0.111887	0.183887	0.11493	ITSN1/SRC	2
GO:0052548	regulation of endopeptidase activity	2/27	370/17913	0.106564	0.178647	0.111654	BIN1/SRC	2
GO:0090130	tissue migration	2/27	363/17913	0.103215	0.175466	0.109666	PIK3C2A/SRC	2
GO:0035690	cellular response to drug	2/27	362/17913	0.102739	0.175466	0.109666	DNM2/SRC	2
GO:0090132	epithelium migration	2/27	357/17913	0.10037	0.174201	0.108876	PIK3C2A/SRC	2
GO:0042176	regulation of protein catabolic process	2/27	354/17913	0.0989554	0.172661	0.107913	SNX9/MTM1	2
GO:0010631	epithelial cell migration	2/27	354/17913	0.0989554	0.172661	0.107913	PIK3C2A/SRC	2
GO:0045862	positive regulation of proteolysis	2/27	333/17913	0.0892273	0.161623	0.101015	SNX9/SRC	2
GO:0019058	viral life cycle	2/27	324/17913	0.0851541	0.157269	0.0982932	INPP5K/EPS15	2
GO:0007265	Ras protein signal transduction	2/27	324/17913	0.0851541	0.157269	0.0982932	DNM2/ITSN1	2
GO:0007178	transmembrane receptor protein serine/threonine kinase signaling pathway	2/27	323/17913	0.0847052	0.157268	0.0982927	DNM2/SRC	2
GO:0043405	regulation of MAP kinase activity	2/27	322/17913	0.0842571	0.156704	0.0979398	INPP5K/SRC	2
GO:0001505	regulation of neurotransmitter levels	2/27	321/17913	0.0838097	0.156304	0.09769	DNM2/SYNJ1	2
GO:0010506	regulation of autophagy	2/27	314/17913	0.0806996	0.15323	0.0957688	CTTN/MTM1	2
GO:1904062	regulation of cation transmembrane transport	2/27	312/17913	0.0798179	0.152354	0.0952214	DNM2/BIN1	2
GO:0006909	phagocytosis	2/27	308/17913	0.0780641	0.151656	0.094785	DNM2/SRC	2
GO:0034599	cellular response to oxidative stress	2/27	296/17913	0.0728804	0.144171	0.0901066	DNM2/SRC	2
GO:0010632	regulation of epithelial cell migration	2/27	294/17913	0.072028	0.143528	0.0897052	PIK3C2A/SRC	2
GO:0051961	negative regulation of nervous system development	2/27	290/17913	0.0703334	0.141186	0.0882412	DNM3/MTMR2	2
GO:0009895	negative regulation of catabolic process	2/27	288/17913	0.0694913	0.140643	0.087902	MTM1/MTMR2	2
GO:0003015	heart process	2/27	284/17913	0.0678174	0.138955	0.0868471	BIN1/SRC	2
GO:0034330	cell junction organization	2/27	277/17913	0.064922	0.135837	0.084898	CTTN/SRC	2
GO:0005996	monosaccharide metabolic process	2/27	277/17913	0.064922	0.135837	0.084898	INPP5K/SRC	2
GO:0002793	positive regulation of peptide secretion	2/27	275/17913	0.0641028	0.134901	0.0843132	ITSN1/SRC	2
GO:0051348	negative regulation of transferase activity	2/27	272/17913	0.0628809	0.132586	0.0828663	INPP5K/SRC	2
GO:0051648	vesicle localization	2/27	270/17913	0.0620709	0.132586	0.0828663	DNM2/SYNJ1	2
GO:0051650	establishment of vesicle localization	2/27	253/17913	0.055338	0.125614	0.0785086	DNM2/SYNJ1	2
GO:0018209	peptidyl-serine modification	2/27	252/17913	0.0549507	0.125614	0.0785086	INPP5K/SRC	2
GO:0090257	regulation of muscle system process	2/27	251/17913	0.0545643	0.125614	0.0785086	CTTN/BIN1	2
GO:2000027	regulation of animal organ morphogenesis	2/27	250/17913	0.054179	0.125515	0.0784467	AP2A1/CLTC	2
GO:0051924	regulation of calcium ion transport	2/27	244/17913	0.0518879	0.123803	0.0773767	INPP5K/BIN1	2
GO:0031330	negative regulation of cellular catabolic process	2/27	244/17913	0.0518879	0.123803	0.0773767	MTM1/MTMR2	2
GO:0097237	cellular response to toxic substance	2/27	241/17913	0.0507561	0.122174	0.0763587	DNM2/SRC	2
GO:0071559	response to transforming growth factor beta	2/27	239/17913	0.0500067	0.120713	0.0754459	DNM2/SRC	2
GO:0019318	hexose metabolic process	2/27	239/17913	0.0500067	0.120713	0.0754459	INPP5K/SRC	2
GO:0071560	cellular response to transforming growth factor beta stimulus	2/27	233/17913	0.0477835	0.118967	0.0743542	DNM2/SRC	2
GO:0018105	peptidyl-serine phosphorylation	2/27	231/17913	0.0470509	0.117691	0.0735569	INPP5K/SRC	2
GO:0000302	response to reactive oxygen species	2/27	230/17913	0.0466862	0.117691	0.0735569	DNM2/SRC	2
GO:2001234	negative regulation of apoptotic signaling pathway	2/27	223/17913	0.0441634	0.11416	0.0713502	CTTN/SRC	2
GO:0010466	negative regulation of peptidase activity	2/27	223/17913	0.0441634	0.11416	0.0713502	BIN1/SRC	2
GO:0050803	regulation of synapse structure or activity	2/27	222/17913	0.0438074	0.11416	0.0713502	DNM3/ITSN1	2
GO:0050807	regulation of synapse organization	2/27	218/17913	0.0423943	0.1125	0.0703126	DNM3/ITSN1	2
GO:0046578	regulation of Ras protein signal transduction	2/27	215/17913	0.0413463	0.110095	0.0688095	DNM2/ITSN1	2
GO:0034329	cell junction assembly	2/27	214/17913	0.0409992	0.110095	0.0688095	CTTN/SRC	2
GO:0007160	cell-matrix adhesion	2/27	214/17913	0.0409992	0.110095	0.0688095	CTTN/SRC	2
GO:0097191	extrinsic apoptotic signaling pathway	2/27	213/17913	0.0406532	0.110095	0.0688095	CTTN/SRC	2
GO:0051701	interaction with host	2/27	211/17913	0.0399647	0.109802	0.0686262	EPS15/SRC	2
GO:0010951	negative regulation of endopeptidase activity	2/27	210/17913	0.0396221	0.109802	0.0686262	BIN1/SRC	2
GO:0035303	regulation of dephosphorylation	2/27	206/17913	0.0382635	0.107944	0.067465	INPP5K/MTMR2	2
GO:0006006	glucose metabolic process	2/27	204/17913	0.0375911	0.107347	0.0670917	INPP5K/SRC	2
GO:0010810	regulation of cell-substrate adhesion	2/27	201/17913	0.0365914	0.106031	0.0662691	DNM2/SRC	2
GO:0006813	potassium ion transport	2/27	194/17913	0.0343004	0.101964	0.0637274	DNM2/BIN1	2
GO:0007179	transforming growth factor beta receptor signaling pathway	2/27	184/17913	0.031131	0.0975372	0.0609608	DNM2/SRC	2
GO:1905475	regulation of protein localization to membrane	2/27	181/17913	0.0302044	0.0969392	0.060587	INPP5K/CLTC	2
GO:1905330	regulation of morphogenesis of an epithelium	2/27	181/17913	0.0302044	0.0969392	0.060587	AP2A1/CLTC	2
GO:0051897	positive regulation of protein kinase B signaling	2/27	173/17913	0.0277897	0.0929147	0.0580717	ITSN1/SRC	2
GO:0010634	positive regulation of epithelial cell migration	2/27	173/17913	0.0277897	0.0929147	0.0580717	PIK3C2A/SRC	2
GO:0120032	regulation of plasma membrane bounded cell projection assembly	2/27	166/17913	0.0257451	0.0886414	0.0554009	DNM2/DNM3	2
GO:0031345	negative regulation of cell projection organization	2/27	166/17913	0.0257451	0.0886414	0.0554009	DNM2/DNM3	2
GO:0034614	cellular response to reactive oxygen species	2/27	165/17913	0.0254583	0.0882123	0.0551327	DNM2/SRC	2
GO:0006937	regulation of muscle contraction	2/27	164/17913	0.0251729	0.0880424	0.0550265	CTTN/BIN1	2
GO:0031032	actomyosin structure organization	2/27	163/17913	0.0248888	0.0879187	0.0549492	INPP5K/SRC	2
GO:0006022	aminoglycan metabolic process	2/27	161/17913	0.0243246	0.0862056	0.0538785	AP2A1/CLTC	2
GO:0003018	vascular process in circulatory system	2/27	161/17913	0.0243246	0.0862056	0.0538785	PIK3C2A/SRC	2
GO:0030203	glycosaminoglycan metabolic process	2/27	157/17913	0.0232124	0.0844654	0.0527909	AP2A1/CLTC	2
GO:0008361	regulation of cell size	2/27	154/17913	0.0223927	0.0817561	0.0510975	DNM2/CTTN	2
GO:2001236	regulation of extrinsic apoptotic signaling pathway	2/27	151/17913	0.0215855	0.0817561	0.0510975	CTTN/SRC	2
GO:0050770	regulation of axonogenesis	2/27	148/17913	0.0207908	0.0798019	0.0498762	DNM2/CTTN	2
GO:0008277	regulation of G protein-coupled receptor signaling pathway	2/27	148/17913	0.0207908	0.0798019	0.0498762	DNM2/DNM1	2
GO:0035567	non-canonical Wnt signaling pathway	2/27	145/17913	0.0200089	0.0798019	0.0498762	AP2A1/CLTC	2
GO:0043271	negative regulation of ion transport	2/27	144/17913	0.0197511	0.0792959	0.0495599	INPP5K/BIN1	2
GO:0071805	potassium ion transmembrane transport	2/27	140/17913	0.0187342	0.078095	0.0488094	DNM2/BIN1	2
GO:0071804	cellular potassium ion transport	2/27	140/17913	0.0187342	0.078095	0.0488094	DNM2/BIN1	2
GO:0001738	morphogenesis of a polarized epithelium	2/27	139/17913	0.0184836	0.0776453	0.0485283	AP2A1/CLTC	2
GO:0010675	regulation of cellular carbohydrate metabolic process	2/27	138/17913	0.0182344	0.0768955	0.0480597	INPP5K/SRC	2
GO:0097479	synaptic vesicle localization	2/27	137/17913	0.0179867	0.0761461	0.0475913	DNM2/SYNJ1	2
GO:0061572	actin filament bundle organization	2/27	137/17913	0.0179867	0.0761461	0.0475913	INPP5K/SRC	2
GO:0051017	actin filament bundle assembly	2/27	136/17913	0.0177405	0.0761461	0.0475913	INPP5K/SRC	2
GO:0051828	entry into other organism involved in symbiotic interaction	2/27	134/17913	0.0172524	0.0761461	0.0475913	EPS15/SRC	2
GO:0051806	entry into cell of other organism involved in symbiotic interaction	2/27	134/17913	0.0172524	0.0761461	0.0475913	EPS15/SRC	2
GO:0044409	entry into host	2/27	134/17913	0.0172524	0.0761461	0.0475913	EPS15/SRC	2
GO:0034332	adherens junction organization	2/27	134/17913	0.0172524	0.0761461	0.0475913	CTTN/SRC	2
GO:0030260	entry into host cell	2/27	134/17913	0.0172524	0.0761461	0.0475913	EPS15/SRC	2
GO:0060078	regulation of postsynaptic membrane potential	2/27	127/17913	0.0155908	0.0734321	0.0458951	SH3GL1/MTMR2	2
GO:0097480	establishment of synaptic vesicle localization	2/27	126/17913	0.0153595	0.0726569	0.0454106	DNM2/SYNJ1	2
GO:0048489	synaptic vesicle transport	2/27	126/17913	0.0153595	0.0726569	0.0454106	DNM2/SYNJ1	2
GO:0008366	axon ensheathment	2/27	126/17913	0.0153595	0.0726569	0.0454106	SBF2/MTMR2	2
GO:0007272	ensheathment of neurons	2/27	126/17913	0.0153595	0.0726569	0.0454106	SBF2/MTMR2	2
GO:0007164	establishment of tissue polarity	2/27	123/17913	0.0146745	0.0720909	0.0450568	AP2A1/CLTC	2
GO:0001736	establishment of planar polarity	2/27	123/17913	0.0146745	0.0720909	0.0450568	AP2A1/CLTC	2
GO:0042552	myelination	2/27	122/17913	0.0144492	0.0719641	0.0449776	SBF2/MTMR2	2
GO:0034763	negative regulation of transmembrane transport	2/27	122/17913	0.0144492	0.0719641	0.0449776	INPP5K/BIN1	2
GO:0010906	regulation of glucose metabolic process	2/27	113/17913	0.0124911	0.0634554	0.0396596	INPP5K/SRC	2
GO:1903828	negative regulation of cellular protein localization	2/27	112/17913	0.0122813	0.0630288	0.039393	INPP5K/CLTC	2
GO:1903510	mucopolysaccharide metabolic process	2/27	112/17913	0.0122813	0.0630288	0.039393	AP2A1/CLTC	2
GO:0090175	regulation of establishment of planar polarity	2/27	109/17913	0.0116616	0.0607073	0.037942	AP2A1/CLTC	2
GO:0006023	aminoglycan biosynthetic process	2/27	108/17913	0.0114582	0.0602247	0.0376405	AP2A1/CLTC	2
GO:0062014	negative regulation of small molecule metabolic process	2/27	107/17913	0.0112564	0.0597413	0.0373383	AP2A1/CLTC	2
GO:0060071	Wnt signaling pathway, planar cell polarity pathway	2/27	107/17913	0.0112564	0.0597413	0.0373383	AP2A1/CLTC	2
GO:0006024	glycosaminoglycan biosynthetic process	2/27	107/17913	0.0112564	0.0597413	0.0373383	AP2A1/CLTC	2
GO:0006939	smooth muscle contraction	2/27	105/17913	0.0108576	0.0584807	0.0365504	CTTN/PIK3C2A	2
GO:0099565	chemical synaptic transmission, postsynaptic	2/27	103/17913	0.0104653	0.0566889	0.0354306	SH3GL1/MTMR2	2
GO:0007034	vacuolar transport	2/27	103/17913	0.0104653	0.0566889	0.0354306	BIN1/MTM1	2
GO:0097006	regulation of plasma lipoprotein particle levels	2/27	102/17913	0.0102716	0.0564418	0.0352761	AP2A1/CLTC	2
GO:0048675	axon extension	2/27	101/17913	0.0100795	0.0556674	0.0347921	DNM2/CTTN	2
GO:2001237	negative regulation of extrinsic apoptotic signaling pathway	2/27	100/17913	0.00988902	0.0550781	0.0344238	CTTN/SRC	2
GO:0043266	regulation of potassium ion transport	2/27	98/17913	0.00951302	0.0536278	0.0335174	DNM2/BIN1	2
GO:0043149	stress fiber assembly	2/27	97/17913	0.0093275	0.0528558	0.0330349	INPP5K/SRC	2
GO:0030038	contractile actin filament bundle assembly	2/27	97/17913	0.0093275	0.0528558	0.0330349	INPP5K/SRC	2
GO:0007044	cell-substrate junction assembly	2/27	96/17913	0.00914363	0.0523593	0.0327246	CTTN/SRC	2
GO:0120034	positive regulation of plasma membrane bounded cell projection assembly	2/27	95/17913	0.00896141	0.0515874	0.0322421	DNM2/DNM3	2
GO:0060079	excitatory postsynaptic potential	2/27	95/17913	0.00896141	0.0515874	0.0322421	SH3GL1/MTMR2	2
GO:0060996	dendritic spine development	2/27	94/17913	0.00878086	0.0510887	0.0319304	DNM3/ITSN1	2
GO:0007041	lysosomal transport	2/27	94/17913	0.00878086	0.0510887	0.0319304	BIN1/MTM1	2
GO:1901184	regulation of ERBB signaling pathway	2/27	91/17913	0.00824926	0.0487782	0.0304864	EPS15/SH3GL2	2
GO:0000041	transition metal ion transport	2/27	91/17913	0.00824926	0.0487782	0.0304864	DNM2/CLTC	2
GO:0061387	regulation of extent of cell growth	2/27	90/17913	0.00807542	0.048275	0.0301719	DNM2/CTTN	2
GO:0034333	adherens junction assembly	2/27	90/17913	0.00807542	0.048275	0.0301719	CTTN/SRC	2
GO:1903725	regulation of phospholipid metabolic process	2/27	86/17913	0.00739702	0.0452132	0.0282583	MTMR2/SRC	2
GO:0034446	substrate adhesion-dependent cell spreading	2/27	86/17913	0.00739702	0.0452132	0.0282583	DNM2/SRC	2
GO:1901379	regulation of potassium ion transmembrane transport	2/27	84/17913	0.00706806	0.0439431	0.0274645	DNM2/BIN1	2
GO:0042058	regulation of epidermal growth factor receptor signaling pathway	2/27	84/17913	0.00706806	0.0439431	0.0274645	EPS15/SH3GL2	2
GO:0048041	focal adhesion assembly	2/27	81/17913	0.00658754	0.04167	0.0260438	CTTN/SRC	2
GO:0007045	cell-substrate adherens junction assembly	2/27	81/17913	0.00658754	0.04167	0.0260438	CTTN/SRC	2
GO:0030516	regulation of axon extension	2/27	76/17913	0.00582148	0.0381552	0.023847	DNM2/CTTN	2
GO:0007032	endosome organization	2/27	73/17913	0.00538294	0.0354948	0.0221843	SYNJ1/DNM1	2
GO:0060998	regulation of dendritic spine development	2/27	71/17913	0.00509947	0.0340382	0.0212739	DNM3/ITSN1	2
GO:0034381	plasma lipoprotein particle clearance	2/27	70/17913	0.00496042	0.0334896	0.020931	AP2A1/CLTC	2
GO:1900006	positive regulation of dendrite development	2/27	69/17913	0.00482316	0.0327975	0.0204984	PACSIN1/ITSN1	2
GO:1900076	regulation of cellular response to insulin stimulus	2/27	66/17913	0.00442219	0.0304516	0.0190322	INPP5K/SRC	2
GO:0051926	negative regulation of calcium ion transport	2/27	66/17913	0.00442219	0.0304516	0.0190322	INPP5K/BIN1	2
GO:0051898	negative regulation of protein kinase B signaling	2/27	62/17913	0.00391302	0.028009	0.0175056	INPP5K/MTM1	2
GO:0046626	regulation of insulin receptor signaling pathway	2/27	58/17913	0.00343323	0.0250695	0.0156684	INPP5K/SRC	2
GO:0006826	iron ion transport	2/27	56/17913	0.00320447	0.0235572	0.0147232	DNM2/CLTC	2
GO:0048008	platelet-derived growth factor receptor signaling pathway	2/27	55/17913	0.00309289	0.023103	0.0144394	PIK3C2A/SRC	2
GO:0002090	regulation of receptor internalization	2/27	55/17913	0.00309289	0.023103	0.0144394	MTMR2/SH3GL2	2
GO:1901185	negative regulation of ERBB signaling pathway	2/27	52/17913	0.00276943	0.0213698	0.0133561	EPS15/SH3GL2	2
GO:0043954	cellular component maintenance	2/27	52/17913	0.00276943	0.0213698	0.0133561	CTTN/MTMR2	2
GO:0045744	negative regulation of G protein-coupled receptor signaling pathway	2/27	51/17913	0.00266538	0.0211674	0.0132296	DNM2/DNM1	2
GO:0048260	positive regulation of receptor-mediated endocytosis	2/27	49/17913	0.00246299	0.019998	0.0124987	DNM2/AP2A1	2
GO:0008333	endosome to lysosome transport	2/27	49/17913	0.00246299	0.019998	0.0124987	BIN1/MTM1	2
GO:0042059	negative regulation of epidermal growth factor receptor signaling pathway	2/27	47/17913	0.00226823	0.0188384	0.011774	EPS15/SH3GL2	2
GO:0034383	low-density lipoprotein particle clearance	2/27	44/17913	0.00199049	0.0170524	0.0106578	AP2A1/CLTC	2
GO:0032459	regulation of protein oligomerization	2/27	44/17913	0.00199049	0.0170524	0.0106578	SNX9/SRC	2
GO:1902743	regulation of lamellipodium organization	2/27	43/17913	0.00190178	0.0165531	0.0103457	DNM2/SRC	2
GO:0098927	vesicle-mediated transport between endosomal compartments	2/27	41/17913	0.00173019	0.0154299	0.00964366	MTMR2/SRC	2
GO:0098815	modulation of excitatory postsynaptic potential	2/27	41/17913	0.00173019	0.0154299	0.00964366	SH3GL1/MTMR2	2
GO:1902116	negative regulation of organelle assembly	2/27	39/17913	0.0015664	0.0144428	0.00902673	DNM2/MTM1	2
GO:0045022	early endosome to late endosome transport	2/27	38/17913	0.00148746	0.0138321	0.00864504	MTMR2/SRC	2
GO:0030212	hyaluronan metabolic process	2/27	37/17913	0.00141048	0.0132293	0.00826832	AP2A1/CLTC	2
GO:0072512	trivalent inorganic cation transport	2/27	36/17913	0.00133547	0.0129732	0.00810824	DNM2/CLTC	2
GO:0033572	transferrin transport	2/27	36/17913	0.00133547	0.0129732	0.00810824	DNM2/CLTC	2
GO:0015682	ferric iron transport	2/27	36/17913	0.00133547	0.0129732	0.00810824	DNM2/CLTC	2
GO:1905476	negative regulation of protein localization to membrane	2/27	30/17913	0.000927267	0.00989085	0.00618178	INPP5K/CLTC	2
GO:1902745	positive regulation of lamellipodium organization	2/27	28/17913	0.000807262	0.00878301	0.00548938	DNM2/SRC	2
GO:0048261	negative regulation of receptor-mediated endocytosis	2/27	28/17913	0.000807262	0.00878301	0.00548938	SH3GL3/MTMR2	2
GO:1903649	regulation of cytoplasmic transport	2/27	24/17913	0.000591624	0.00684774	0.00427983	MTMR2/SRC	2
GO:0032799	low-density lipoprotein receptor particle metabolic process	2/27	22/17913	0.000496085	0.00599712	0.0037482	AP2A1/CLTC	2
GO:0023058	adaptation of signaling pathway	2/27	21/17913	0.000451406	0.00563821	0.00352388	DNM2/DNM1	2
GO:0097062	dendritic spine maintenance	2/27	20/17913	0.000408795	0.00535866	0.00334916	CTTN/MTMR2	2
GO:0022401	negative adaptation of signaling pathway	2/27	19/17913	0.000368258	0.00494647	0.00309154	DNM2/DNM1	2
GO:0002029	desensitization of G protein-coupled receptor signaling pathway	2/27	19/17913	0.000368258	0.00494647	0.00309154	DNM2/DNM1	2
GO:2000641	regulation of early endosome to late endosome transport	2/27	17/17913	0.000293428	0.00420066	0.00262541	MTMR2/SRC	2
GO:0045056	transcytosis	2/27	17/17913	0.000293428	0.00420066	0.00262541	CLTC/SRC	2
GO:1900242	regulation of synaptic vesicle endocytosis	2/27	16/17913	0.000259148	0.0040279	0.00251744	SH3GL1/DNM1	2
GO:0006895	Golgi to endosome transport	2/27	15/17913	0.000226966	0.00357882	0.00223676	AP2A1/EPS15	2
GO:0002031	G protein-coupled receptor internalization	2/27	15/17913	0.000226966	0.00357882	0.00223676	DNM2/DNM1	2
GO:1903729	regulation of plasma membrane organization	2/27	14/17913	0.000196887	0.0034002	0.00212513	DNM2/SH3GL2	2
GO:0030213	hyaluronan biosynthetic process	2/27	14/17913	0.000196887	0.0034002	0.00212513	AP2A1/CLTC	2
GO:0032802	low-density lipoprotein particle receptor catabolic process	2/27	13/17913	0.000168917	0.00304487	0.00190304	AP2A1/CLTC	2
GO:0043410	positive regulation of MAPK cascade	1/27	499/17913	0.533908	0.533908	0.333692	SRC	1
GO:0009991	response to extracellular stimulus	1/27	498/17913	0.533184	0.533675	0.333547	SRC	1
GO:0002694	regulation of leukocyte activation	1/27	492/17913	0.528819	0.529793	0.331121	SRC	1
GO:0050900	leukocyte migration	1/27	467/17913	0.510204	0.511614	0.319759	SRC	1
GO:0031667	response to nutrient levels	1/27	466/17913	0.509444	0.511324	0.319578	SRC	1
GO:0000226	microtubule cytoskeleton organization	1/27	460/17913	0.504866	0.507196	0.316998	CLTC	1
GO:0050708	regulation of protein secretion	1/27	456/17913	0.50179	0.504573	0.315358	SRC	1
GO:0042326	negative regulation of phosphorylation	1/27	455/17913	0.501019	0.504263	0.315164	INPP5K	1
GO:0034248	regulation of cellular amide metabolic process	1/27	452/17913	0.498697	0.502391	0.313994	BIN1	1
GO:0001819	positive regulation of cytokine production	1/27	446/17913	0.494021	0.498142	0.311339	SRC	1
GO:0042110	T cell activation	1/27	443/17913	0.491668	0.496229	0.310143	SRC	1
GO:1904951	positive regulation of establishment of protein localization	1/27	440/17913	0.489304	0.494301	0.308938	SRC	1
GO:0045088	regulation of innate immune response	1/27	440/17913	0.489304	0.494301	0.308938	SRC	1
GO:0009314	response to radiation	1/27	435/17913	0.48534	0.49121	0.307006	DNM2	1
GO:0002768	immune response-regulating cell surface receptor signaling pathway	1/27	434/17913	0.484544	0.49086	0.306788	SRC	1
GO:0061458	reproductive system development	1/27	429/17913	0.480545	0.487263	0.304539	SRC	1
GO:0048608	reproductive structure development	1/27	426/17913	0.478132	0.485268	0.303292	SRC	1
GO:1901342	regulation of vasculature development	1/27	425/17913	0.477325	0.484901	0.303063	PIK3C2A	1
GO:0048732	gland development	1/27	422/17913	0.474896	0.482885	0.301803	SRC	1
GO:0001933	negative regulation of protein phosphorylation	1/27	416/17913	0.470008	0.478361	0.298976	INPP5K	1
GO:0043900	regulation of multi-organism process	1/27	408/17913	0.463421	0.472099	0.295062	INPP5K	1
GO:0051222	positive regulation of protein transport	1/27	403/17913	0.459264	0.468303	0.292689	SRC	1
GO:0051052	regulation of DNA metabolic process	1/27	403/17913	0.459264	0.468303	0.292689	SRC	1
GO:0007517	muscle organ development	1/27	403/17913	0.459264	0.468303	0.292689	MTM1	1
GO:0051249	regulation of lymphocyte activation	1/27	401/17913	0.457593	0.467915	0.292447	SRC	1
GO:0002429	immune response-activating cell surface receptor signaling pathway	1/27	399/17913	0.455917	0.466639	0.291649	SRC	1
GO:0060537	muscle tissue development	1/27	392/17913	0.45001	0.461027	0.288142	MTM1	1
GO:0009896	positive regulation of catabolic process	1/27	392/17913	0.45001	0.461027	0.288142	SNX9	1
GO:0070482	response to oxygen levels	1/27	389/17913	0.44746	0.45928	0.28705	SRC	1
GO:0022407	regulation of cell-cell adhesion	1/27	389/17913	0.44746	0.45928	0.28705	SRC	1
GO:0001503	ossification	1/27	388/17913	0.446607	0.459271	0.287044	CLTC	1
GO:0045765	regulation of angiogenesis	1/27	383/17913	0.442325	0.455298	0.284561	PIK3C2A	1
GO:0010498	proteasomal protein catabolic process	1/27	382/17913	0.441465	0.454843	0.284277	MTM1	1
GO:0014706	striated muscle tissue development	1/27	376/17913	0.436277	0.449924	0.281202	MTM1	1
GO:0048545	response to steroid hormone	1/27	375/17913	0.435408	0.449453	0.280908	SRC	1
GO:0045787	positive regulation of cell cycle	1/27	373/17913	0.433666	0.44808	0.28005	SRC	1
GO:0045089	positive regulation of innate immune response	1/27	373/17913	0.433666	0.44808	0.28005	SRC	1
GO:0030900	forebrain development	1/27	371/17913	0.431918	0.447124	0.279452	SRC	1
GO:0051098	regulation of binding	1/27	368/17913	0.429287	0.444823	0.278015	SRC	1
GO:0051271	negative regulation of cellular component movement	1/27	365/17913	0.426645	0.442506	0.276567	BIN1	1
GO:0036293	response to decreased oxygen levels	1/27	365/17913	0.426645	0.442506	0.276567	SRC	1
GO:0006605	protein targeting	1/27	364/17913	0.425761	0.442434	0.276521	INPP5K	1
GO:0042692	muscle cell differentiation	1/27	359/17913	0.421324	0.438241	0.273901	BIN1	1
GO:0001666	response to hypoxia	1/27	354/17913	0.416854	0.434007	0.271254	SRC	1
GO:0051604	protein maturation	1/27	353/17913	0.415956	0.433486	0.270929	SRC	1
GO:0018212	peptidyl-tyrosine modification	1/27	349/17913	0.41235	0.430141	0.268838	SRC	1
GO:0070997	neuron death	1/27	347/17913	0.41054	0.428663	0.267915	ITSN1	1
GO:0044782	cilium organization	1/27	346/17913	0.409632	0.428127	0.267579	DNM2	1
GO:0018108	peptidyl-tyrosine phosphorylation	1/27	346/17913	0.409632	0.428127	0.267579	SRC	1
GO:0051260	protein homooligomerization	1/27	345/17913	0.408723	0.427999	0.267499	SRC	1
GO:0001701	in utero embryonic development	1/27	342/17913	0.405989	0.425546	0.265966	INPP5K	1
GO:0031331	positive regulation of cellular catabolic process	1/27	341/17913	0.405075	0.424997	0.265623	SNX9	1
GO:0030111	regulation of Wnt signaling pathway	1/27	341/17913	0.405075	0.424997	0.265623	SRC	1
GO:0043547	positive regulation of GTPase activity	1/27	339/17913	0.403243	0.423892	0.264932	SNX9	1
GO:0050817	coagulation	1/27	337/17913	0.401405	0.422368	0.26398	SRC	1
GO:0007599	hemostasis	1/27	336/17913	0.400484	0.421807	0.263629	SRC	1
GO:0060271	cilium assembly	1/27	335/17913	0.399562	0.421243	0.263277	DNM2	1
GO:0007596	blood coagulation	1/27	331/17913	0.395859	0.417745	0.26109	SRC	1
GO:0001101	response to acid chemical	1/27	330/17913	0.39493	0.417169	0.26073	SRC	1
GO:0046677	response to antibiotic	1/27	328/17913	0.393068	0.415605	0.259753	SRC	1
GO:0043161	proteasome-mediated ubiquitin-dependent protein catabolic process	1/27	328/17913	0.393068	0.415605	0.259753	MTM1	1
GO:0007159	leukocyte cell-cell adhesion	1/27	328/17913	0.393068	0.415605	0.259753	SRC	1
GO:0022412	cellular process involved in reproduction in multicellular organism	1/27	326/17913	0.3912	0.414839	0.259275	SRC	1
GO:0009615	response to virus	1/27	323/17913	0.388387	0.412259	0.257662	SRC	1
GO:0071902	positive regulation of protein serine/threonine kinase activity	1/27	322/17913	0.387447	0.411663	0.257289	SRC	1
GO:0050867	positive regulation of cell activation	1/27	319/17913	0.384618	0.409056	0.25566	SRC	1
GO:0002218	activation of innate immune response	1/27	319/17913	0.384618	0.409056	0.25566	SRC	1
GO:1903829	positive regulation of cellular protein localization	1/27	318/17913	0.383672	0.40885	0.255531	SRC	1
GO:0010721	negative regulation of cell development	1/27	317/17913	0.382725	0.40824	0.25515	DNM3	1
GO:1901214	regulation of neuron death	1/27	313/17913	0.378923	0.404581	0.252863	ITSN1	1
GO:0060562	epithelial tube morphogenesis	1/27	313/17913	0.378923	0.404581	0.252863	SRC	1
GO:0060070	canonical Wnt signaling pathway	1/27	311/17913	0.377013	0.403333	0.252083	SRC	1
GO:0033044	regulation of chromosome organization	1/27	311/17913	0.377013	0.403333	0.252083	SRC	1
GO:0009914	hormone transport	1/27	311/17913	0.377013	0.403333	0.252083	ITSN1	1
GO:0104004	cellular response to environmental stimulus	1/27	310/17913	0.376056	0.403333	0.252083	DNM2	1
GO:0071214	cellular response to abiotic stimulus	1/27	310/17913	0.376056	0.403333	0.252083	DNM2	1
GO:0002237	response to molecule of bacterial origin	1/27	309/17913	0.375097	0.403267	0.252042	SRC	1
GO:0050863	regulation of T cell activation	1/27	307/17913	0.373176	0.401598	0.250999	SRC	1
GO:0009416	response to light stimulus	1/27	307/17913	0.373176	0.401598	0.250999	DNM2	1
GO:0002696	positive regulation of leukocyte activation	1/27	305/17913	0.371249	0.400316	0.250198	SRC	1
GO:0032147	activation of protein kinase activity	1/27	303/17913	0.369317	0.398628	0.249142	SRC	1
GO:0046879	hormone secretion	1/27	301/17913	0.367379	0.396929	0.248081	ITSN1	1
GO:0002758	innate immune response-activating signal transduction	1/27	298/17913	0.36446	0.394168	0.246355	SRC	1
GO:1903037	regulation of leukocyte cell-cell adhesion	1/27	295/17913	0.361529	0.391387	0.244617	SRC	1
GO:0032496	response to lipopolysaccharide	1/27	295/17913	0.361529	0.391387	0.244617	SRC	1
GO:0016485	protein processing	1/27	295/17913	0.361529	0.391387	0.244617	SRC	1
GO:0070588	calcium ion transmembrane transport	1/27	293/17913	0.359568	0.390429	0.244018	BIN1	1
GO:1903522	regulation of blood circulation	1/27	292/17913	0.358585	0.389751	0.243594	BIN1	1
GO:0070371	ERK1 and ERK2 cascade	1/27	289/17913	0.355628	0.386923	0.241827	SRC	1
GO:0090150	establishment of protein localization to membrane	1/27	287/17913	0.353649	0.385156	0.240722	INPP5K	1
GO:0048511	rhythmic process	1/27	287/17913	0.353649	0.385156	0.240722	SRC	1
GO:0050890	cognition	1/27	286/17913	0.352658	0.384846	0.240529	SYNJ1	1
GO:0042063	gliogenesis	1/27	285/17913	0.351665	0.384148	0.240092	BIN1	1
GO:0034612	response to tumor necrosis factor	1/27	284/17913	0.35067	0.383447	0.239654	INPP5K	1
GO:0097193	intrinsic apoptotic signaling pathway	1/27	277/17913	0.343668	0.376167	0.235105	SRC	1
GO:0090287	regulation of cellular response to growth factor stimulus	1/27	276/17913	0.342661	0.375444	0.234652	DNM2	1
GO:0060047	heart contraction	1/27	275/17913	0.341654	0.374717	0.234198	BIN1	1
GO:0043542	endothelial cell migration	1/27	275/17913	0.341654	0.374717	0.234198	PIK3C2A	1
GO:0031647	regulation of protein stability	1/27	272/17913	0.338621	0.372141	0.232588	SRC	1
GO:0030522	intracellular receptor signaling pathway	1/27	272/17913	0.338621	0.372141	0.232588	SRC	1
GO:0070372	regulation of ERK1 and ERK2 cascade	1/27	271/17913	0.337607	0.371778	0.232361	SRC	1
GO:0050768	negative regulation of neurogenesis	1/27	271/17913	0.337607	0.371778	0.232361	DNM3	1
GO:0007162	negative regulation of cell adhesion	1/27	271/17913	0.337607	0.371778	0.232361	SRC	1
GO:0009410	response to xenobiotic stimulus	1/27	270/17913	0.336592	0.371778	0.232361	DNM2	1
GO:0072593	reactive oxygen species metabolic process	1/27	269/17913	0.335575	0.371043	0.231902	DNM2	1
GO:0007548	sex differentiation	1/27	269/17913	0.335575	0.371043	0.231902	SRC	1
GO:0071356	cellular response to tumor necrosis factor	1/27	266/17913	0.332516	0.368409	0.230256	INPP5K	1
GO:0045927	positive regulation of growth	1/27	266/17913	0.332516	0.368409	0.230256	MTM1	1
GO:0043270	positive regulation of ion transport	1/27	266/17913	0.332516	0.368409	0.230256	DNM2	1
GO:0060828	regulation of canonical Wnt signaling pathway	1/27	264/17913	0.330469	0.367263	0.229539	SRC	1
GO:0015980	energy derivation by oxidation of organic compounds	1/27	264/17913	0.330469	0.367263	0.229539	INPP5K	1
GO:0051251	positive regulation of lymphocyte activation	1/27	258/17913	0.324292	0.361136	0.22571	SRC	1
GO:0044839	cell cycle G2/M phase transition	1/27	257/17913	0.323257	0.360352	0.22522	DNM2	1
GO:0032409	regulation of transporter activity	1/27	257/17913	0.323257	0.360352	0.22522	DNM2	1
GO:0050714	positive regulation of protein secretion	1/27	256/17913	0.32222	0.359934	0.224959	SRC	1
GO:0046883	regulation of hormone secretion	1/27	254/17913	0.320143	0.357981	0.223738	ITSN1	1
GO:0022409	positive regulation of cell-cell adhesion	1/27	251/17913	0.317015	0.354849	0.22178	SRC	1
GO:0043406	positive regulation of MAP kinase activity	1/27	250/17913	0.31597	0.354042	0.221276	SRC	1
GO:0008016	regulation of heart contraction	1/27	249/17913	0.314923	0.353233	0.22077	BIN1	1
GO:0007611	learning or memory	1/27	247/17913	0.312824	0.351241	0.219525	SYNJ1	1
GO:0050730	regulation of peptidyl-tyrosine phosphorylation	1/27	245/17913	0.310718	0.349237	0.218273	SRC	1
GO:0033673	negative regulation of kinase activity	1/27	244/17913	0.309664	0.348412	0.217757	INPP5K	1
GO:0071383	cellular response to steroid hormone stimulus	1/27	243/17913	0.308607	0.347582	0.217239	SRC	1
GO:0022898	regulation of transmembrane transporter activity	1/27	242/17913	0.307549	0.34675	0.216719	DNM2	1
GO:0038093	Fc receptor signaling pathway	1/27	241/17913	0.30649	0.345914	0.216196	SRC	1
GO:0030072	peptide hormone secretion	1/27	241/17913	0.30649	0.345914	0.216196	ITSN1	1
GO:0006836	neurotransmitter transport	1/27	241/17913	0.30649	0.345914	0.216196	SYNJ1	1
GO:0051402	neuron apoptotic process	1/27	238/17913	0.303301	0.343384	0.214615	ITSN1	1
GO:0031503	protein-containing complex localization	1/27	238/17913	0.303301	0.343384	0.214615	EPS15	1
GO:0007281	germ cell development	1/27	238/17913	0.303301	0.343384	0.214615	SRC	1
GO:0000086	G2/M transition of mitotic cell cycle	1/27	238/17913	0.303301	0.343384	0.214615	DNM2	1
GO:0071453	cellular response to oxygen levels	1/27	237/17913	0.302236	0.343384	0.214615	SRC	1
GO:0032412	regulation of ion transmembrane transporter activity	1/27	234/17913	0.299029	0.340317	0.212698	DNM2	1
GO:1904018	positive regulation of vasculature development	1/27	232/17913	0.296883	0.338229	0.211393	PIK3C2A	1
GO:0043903	regulation of symbiosis, encompassing mutualism through parasitism	1/27	232/17913	0.296883	0.338229	0.211393	INPP5K	1
GO:0010594	regulation of endothelial cell migration	1/27	231/17913	0.295808	0.337711	0.211069	PIK3C2A	1
GO:0007050	cell cycle arrest	1/27	231/17913	0.295808	0.337711	0.211069	BIN1	1
GO:1903362	regulation of cellular protein catabolic process	1/27	230/17913	0.294731	0.337189	0.210743	MTM1	1
GO:0050663	cytokine secretion	1/27	230/17913	0.294731	0.337189	0.210743	SRC	1
GO:0033500	carbohydrate homeostasis	1/27	228/17913	0.292572	0.335425	0.209641	INPP5K	1
GO:0042593	glucose homeostasis	1/27	227/17913	0.291491	0.334538	0.209086	INPP5K	1
GO:0045137	development of primary sexual characteristics	1/27	223/17913	0.287148	0.329902	0.206189	SRC	1
GO:0034504	protein localization to nucleus	1/27	223/17913	0.287148	0.329902	0.206189	SRC	1
GO:2000116	regulation of cysteine-type endopeptidase activity	1/27	222/17913	0.286058	0.329346	0.205841	SRC	1
GO:0051054	positive regulation of DNA metabolic process	1/27	222/17913	0.286058	0.329346	0.205841	SRC	1
GO:0006469	negative regulation of protein kinase activity	1/27	222/17913	0.286058	0.329346	0.205841	INPP5K	1
GO:0001649	osteoblast differentiation	1/27	222/17913	0.286058	0.329346	0.205841	CLTC	1
GO:0036294	cellular response to decreased oxygen levels	1/27	220/17913	0.283874	0.32822	0.205138	SRC	1
GO:0033157	regulation of intracellular protein transport	1/27	220/17913	0.283874	0.32822	0.205138	INPP5K	1
GO:0043393	regulation of protein binding	1/27	217/17913	0.280586	0.32511	0.203193	SRC	1
GO:0034249	negative regulation of cellular amide metabolic process	1/27	217/17913	0.280586	0.32511	0.203193	BIN1	1
GO:0008406	gonad development	1/27	217/17913	0.280586	0.32511	0.203193	SRC	1
GO:0009755	hormone-mediated signaling pathway	1/27	216/17913	0.279487	0.324874	0.203046	SRC	1
GO:0090092	regulation of transmembrane receptor protein serine/threonine kinase signaling pathway	1/27	215/17913	0.278386	0.32394	0.202463	DNM2	1
GO:1903039	positive regulation of leukocyte cell-cell adhesion	1/27	214/17913	0.277284	0.323003	0.201877	SRC	1
GO:0001894	tissue homeostasis	1/27	214/17913	0.277284	0.323003	0.201877	SRC	1
GO:0097485	neuron projection guidance	1/27	212/17913	0.275074	0.321116	0.200698	SRC	1
GO:0010001	glial cell differentiation	1/27	212/17913	0.275074	0.321116	0.200698	BIN1	1
GO:0071456	cellular response to hypoxia	1/27	210/17913	0.272857	0.319214	0.199509	SRC	1
GO:0046777	protein autophosphorylation	1/27	210/17913	0.272857	0.319214	0.199509	SRC	1
GO:0043523	regulation of neuron apoptotic process	1/27	210/17913	0.272857	0.319214	0.199509	ITSN1	1
GO:0007411	axon guidance	1/27	210/17913	0.272857	0.319214	0.199509	SRC	1
GO:1901215	negative regulation of neuron death	1/27	207/17913	0.269521	0.316672	0.19792	ITSN1	1
GO:0071216	cellular response to biotic stimulus	1/27	206/17913	0.268405	0.315702	0.197314	SRC	1
GO:0050792	regulation of viral process	1/27	204/17913	0.266169	0.313411	0.195882	INPP5K	1
GO:0045766	positive regulation of angiogenesis	1/27	203/17913	0.265048	0.31243	0.195269	PIK3C2A	1
GO:0032388	positive regulation of intracellular transport	1/27	203/17913	0.265048	0.31243	0.195269	MTMR2	1
GO:0050707	regulation of cytokine secretion	1/27	201/17913	0.262803	0.310455	0.194034	SRC	1
GO:0045665	negative regulation of neuron differentiation	1/27	201/17913	0.262803	0.310455	0.194034	DNM3	1
GO:0009612	response to mechanical stimulus	1/27	200/17913	0.261677	0.309798	0.193624	SRC	1
GO:0090276	regulation of peptide hormone secretion	1/27	199/17913	0.26055	0.3088	0.193	ITSN1	1
GO:0071229	cellular response to acid chemical	1/27	199/17913	0.26055	0.3088	0.193	SRC	1
GO:0034764	positive regulation of transmembrane transport	1/27	199/17913	0.26055	0.3088	0.193	DNM2	1
GO:0032886	regulation of microtubule-based process	1/27	199/17913	0.26055	0.3088	0.193	CLTC	1
GO:1903050	regulation of proteolysis involved in cellular protein catabolic process	1/27	198/17913	0.259421	0.3088	0.193	MTM1	1
GO:0050870	positive regulation of T cell activation	1/27	198/17913	0.259421	0.3088	0.193	SRC	1
GO:0043281	regulation of cysteine-type endopeptidase activity involved in apoptotic process	1/27	196/17913	0.257159	0.306786	0.191741	SRC	1
GO:2000377	regulation of reactive oxygen species metabolic process	1/27	194/17913	0.25489	0.304413	0.190258	DNM2	1
GO:0071241	cellular response to inorganic substance	1/27	194/17913	0.25489	0.304413	0.190258	DNM2	1
GO:1904950	negative regulation of establishment of protein localization	1/27	193/17913	0.253753	0.303722	0.189826	INPP5K	1
GO:0035637	multicellular organismal signaling	1/27	193/17913	0.253753	0.303722	0.189826	BIN1	1
GO:0071897	DNA biosynthetic process	1/27	192/17913	0.252614	0.303025	0.189391	SRC	1
GO:0045732	positive regulation of protein catabolic process	1/27	192/17913	0.252614	0.303025	0.189391	SNX9	1
GO:0001763	morphogenesis of a branching structure	1/27	192/17913	0.252614	0.303025	0.189391	SRC	1
GO:1901654	response to ketone	1/27	191/17913	0.251474	0.302658	0.189162	SRC	1
GO:0019080	viral gene expression	1/27	191/17913	0.251474	0.302658	0.189162	INPP5K	1
GO:0051224	negative regulation of protein transport	1/27	189/17913	0.249188	0.300572	0.187858	INPP5K	1
GO:0006814	sodium ion transport	1/27	189/17913	0.249188	0.300572	0.187858	DNM2	1
GO:0070374	positive regulation of ERK1 and ERK2 cascade	1/27	186/17913	0.245746	0.29708	0.185675	SRC	1
GO:0050731	positive regulation of peptidyl-tyrosine phosphorylation	1/27	184/17913	0.243444	0.294624	0.18414	SRC	1
GO:0071219	cellular response to molecule of bacterial origin	1/27	183/17913	0.24229	0.293554	0.183471	SRC	1
GO:0070555	response to interleukin-1	1/27	183/17913	0.24229	0.293554	0.183471	SRC	1
GO:0048639	positive regulation of developmental growth	1/27	183/17913	0.24229	0.293554	0.183471	MTM1	1
GO:0043901	negative regulation of multi-organism process	1/27	182/17913	0.241134	0.293133	0.183208	INPP5K	1
GO:0043534	blood vessel endothelial cell migration	1/27	182/17913	0.241134	0.293133	0.183208	PIK3C2A	1
GO:0043401	steroid hormone mediated signaling pathway	1/27	181/17913	0.239977	0.29238	0.182737	SRC	1
GO:0002040	sprouting angiogenesis	1/27	181/17913	0.239977	0.29238	0.182737	PIK3C2A	1
GO:0043409	negative regulation of MAPK cascade	1/27	179/17913	0.237657	0.290203	0.181377	INPP5K	1
GO:0061138	morphogenesis of a branching epithelium	1/27	178/17913	0.236495	0.289108	0.180693	SRC	1
GO:0019083	viral transcription	1/27	177/17913	0.235331	0.288009	0.180006	INPP5K	1
GO:0071222	cellular response to lipopolysaccharide	1/27	176/17913	0.234165	0.286905	0.179316	SRC	1
GO:1903317	regulation of protein maturation	1/27	175/17913	0.232998	0.285796	0.178623	SRC	1
GO:0010821	regulation of mitochondrion organization	1/27	175/17913	0.232998	0.285796	0.178623	CTTN	1
GO:0071478	cellular response to radiation	1/27	173/17913	0.230657	0.283565	0.177228	DNM2	1
GO:0070613	regulation of protein processing	1/27	173/17913	0.230657	0.283565	0.177228	SRC	1
GO:0007416	synapse assembly	1/27	172/17913	0.229485	0.282763	0.176727	DNM3	1
GO:0070507	regulation of microtubule cytoskeleton organization	1/27	170/17913	0.227134	0.280184	0.175115	CLTC	1
GO:0048771	tissue remodeling	1/27	170/17913	0.227134	0.280184	0.175115	SRC	1
GO:0030177	positive regulation of Wnt signaling pathway	1/27	170/17913	0.227134	0.280184	0.175115	SRC	1
GO:0006941	striated muscle contraction	1/27	170/17913	0.227134	0.280184	0.175115	BIN1	1
GO:0003205	cardiac chamber development	1/27	170/17913	0.227134	0.280184	0.175115	DNM2	1
GO:0061136	regulation of proteasomal protein catabolic process	1/27	167/17913	0.223596	0.277391	0.17337	MTM1	1
GO:0032200	telomere organization	1/27	167/17913	0.223596	0.277391	0.17337	SRC	1
GO:0006612	protein targeting to membrane	1/27	167/17913	0.223596	0.277391	0.17337	INPP5K	1
GO:0051262	protein tetramerization	1/27	166/17913	0.222413	0.276871	0.173044	SBF2	1
GO:0016241	regulation of macroautophagy	1/27	166/17913	0.222413	0.276871	0.173044	MTM1	1
GO:0060538	skeletal muscle organ development	1/27	165/17913	0.221228	0.276028	0.172517	MTM1	1
GO:2001242	regulation of intrinsic apoptotic signaling pathway	1/27	163/17913	0.218853	0.273378	0.170861	SRC	1
GO:0048017	inositol lipid-mediated signaling	1/27	163/17913	0.218853	0.273378	0.170861	SRC	1
GO:0048015	phosphatidylinositol-mediated signaling	1/27	160/17913	0.215278	0.269531	0.168457	SRC	1
GO:0035821	modification of morphology or physiology of other organism	1/27	160/17913	0.215278	0.269531	0.168457	INPP5K	1
GO:0055001	muscle cell development	1/27	159/17913	0.214083	0.268653	0.167908	BIN1	1
GO:0007266	Rho protein signal transduction	1/27	159/17913	0.214083	0.268653	0.167908	ITSN1	1
GO:0043535	regulation of blood vessel endothelial cell migration	1/27	158/17913	0.212886	0.267769	0.167355	PIK3C2A	1
GO:0090288	negative regulation of cellular response to growth factor stimulus	1/27	156/17913	0.210487	0.265057	0.165661	DNM2	1
GO:0007519	skeletal muscle tissue development	1/27	156/17913	0.210487	0.265057	0.165661	MTM1	1
GO:0031960	response to corticosteroid	1/27	155/17913	0.209285	0.264155	0.165097	SRC	1
GO:0000723	telomere maintenance	1/27	154/17913	0.208081	0.26294	0.164338	SRC	1
GO:0048634	regulation of muscle organ development	1/27	153/17913	0.206875	0.261721	0.163575	MTM1	1
GO:1901861	regulation of muscle tissue development	1/27	152/17913	0.205667	0.260496	0.16281	MTM1	1
GO:0034767	positive regulation of ion transmembrane transport	1/27	152/17913	0.205667	0.260496	0.16281	DNM2	1
GO:0030168	platelet activation	1/27	152/17913	0.205667	0.260496	0.16281	SRC	1
GO:0099643	signal release from synapse	1/27	150/17913	0.203247	0.258332	0.161458	SYNJ1	1
GO:0016202	regulation of striated muscle tissue development	1/27	149/17913	0.202034	0.257091	0.160682	MTM1	1
GO:0007269	neurotransmitter secretion	1/27	149/17913	0.202034	0.257091	0.160682	SYNJ1	1
GO:0008643	carbohydrate transport	1/27	148/17913	0.200819	0.256145	0.16009	INPP5K	1
GO:1903900	regulation of viral life cycle	1/27	147/17913	0.199603	0.254892	0.159308	INPP5K	1
GO:0071236	cellular response to antibiotic	1/27	147/17913	0.199603	0.254892	0.159308	SRC	1
GO:0007051	spindle organization	1/27	147/17913	0.199603	0.254892	0.159308	CLTC	1
GO:0000910	cytokinesis	1/27	147/17913	0.199603	0.254892	0.159308	SNX9	1
GO:0048754	branching morphogenesis of an epithelial tube	1/27	146/17913	0.198385	0.254531	0.159082	SRC	1
GO:0043524	negative regulation of neuron apoptotic process	1/27	146/17913	0.198385	0.254531	0.159082	ITSN1	1
GO:0042133	neurotransmitter metabolic process	1/27	145/17913	0.197165	0.253564	0.158478	DNM2	1
GO:0014074	response to purine-containing compound	1/27	145/17913	0.197165	0.253564	0.158478	INPP5K	1
GO:1903169	regulation of calcium ion transmembrane transport	1/27	144/17913	0.195943	0.25259	0.157869	BIN1	1
GO:0061337	cardiac conduction	1/27	144/17913	0.195943	0.25259	0.157869	BIN1	1
GO:0045834	positive regulation of lipid metabolic process	1/27	144/17913	0.195943	0.25259	0.157869	SRC	1
GO:0043467	regulation of generation of precursor metabolites and energy	1/27	144/17913	0.195943	0.25259	0.157869	INPP5K	1
GO:0042542	response to hydrogen peroxide	1/27	144/17913	0.195943	0.25259	0.157869	SRC	1
GO:0010212	response to ionizing radiation	1/27	144/17913	0.195943	0.25259	0.157869	DNM2	1
GO:1903670	regulation of sprouting angiogenesis	1/27	143/17913	0.194719	0.25259	0.157869	PIK3C2A	1
GO:0062013	positive regulation of small molecule metabolic process	1/27	143/17913	0.194719	0.25259	0.157869	SRC	1
GO:0007612	learning	1/27	142/17913	0.193494	0.25182	0.157388	SYNJ1	1
GO:0002431	Fc receptor mediated stimulatory signaling pathway	1/27	142/17913	0.193494	0.25182	0.157388	SRC	1
GO:0051053	negative regulation of DNA metabolic process	1/27	141/17913	0.192267	0.250823	0.156764	SRC	1
GO:0038094	Fc-gamma receptor signaling pathway	1/27	141/17913	0.192267	0.250823	0.156764	SRC	1
GO:1904064	positive regulation of cation transmembrane transport	1/27	140/17913	0.191038	0.249819	0.156137	DNM2	1
GO:0038096	Fc-gamma receptor signaling pathway involved in phagocytosis	1/27	139/17913	0.189807	0.248508	0.155318	SRC	1
GO:0002433	immune response-regulating cell surface receptor signaling pathway involved in phagocytosis	1/27	139/17913	0.189807	0.248508	0.155318	SRC	1
GO:0030879	mammary gland development	1/27	138/17913	0.188575	0.24749	0.154681	SRC	1
GO:0014065	phosphatidylinositol 3-kinase signaling	1/27	138/17913	0.188575	0.24749	0.154681	SRC	1
GO:0010770	positive regulation of cell morphogenesis involved in differentiation	1/27	138/17913	0.188575	0.24749	0.154681	DNM2	1
GO:2000058	regulation of ubiquitin-dependent protein catabolic process	1/27	137/17913	0.18734	0.246763	0.154227	MTM1	1
GO:0071901	negative regulation of protein serine/threonine kinase activity	1/27	136/17913	0.186104	0.245432	0.153395	INPP5K	1
GO:2000241	regulation of reproductive process	1/27	135/17913	0.184866	0.244095	0.15256	SRC	1
GO:0090263	positive regulation of canonical Wnt signaling pathway	1/27	135/17913	0.184866	0.244095	0.15256	SRC	1
GO:0010977	negative regulation of neuron projection development	1/27	135/17913	0.184866	0.244095	0.15256	DNM3	1
GO:0035150	regulation of tube size	1/27	134/17913	0.183626	0.243344	0.15209	PIK3C2A	1
GO:0050880	regulation of blood vessel size	1/27	133/17913	0.182385	0.241994	0.151246	PIK3C2A	1
GO:0060048	cardiac muscle contraction	1/27	132/17913	0.181141	0.240637	0.150398	BIN1	1
GO:0050715	positive regulation of cytokine secretion	1/27	132/17913	0.181141	0.240637	0.150398	SRC	1
GO:0030048	actin filament-based movement	1/27	132/17913	0.181141	0.240637	0.150398	BIN1	1
GO:0007292	female gamete generation	1/27	132/17913	0.181141	0.240637	0.150398	SRC	1
GO:0048813	dendrite morphogenesis	1/27	131/17913	0.179896	0.240156	0.150097	DNM3	1
GO:0007033	vacuole organization	1/27	131/17913	0.179896	0.240156	0.150097	MTM1	1
GO:0003231	cardiac ventricle development	1/27	131/17913	0.179896	0.240156	0.150097	DNM2	1
GO:0046683	response to organophosphorus	1/27	130/17913	0.178649	0.239372	0.149608	INPP5K	1
GO:0030518	intracellular steroid hormone receptor signaling pathway	1/27	129/17913	0.1774	0.237992	0.148745	SRC	1
GO:0010595	positive regulation of endothelial cell migration	1/27	129/17913	0.1774	0.237992	0.148745	PIK3C2A	1
GO:0051494	negative regulation of cytoskeleton organization	1/27	128/17913	0.17615	0.236898	0.148061	INPP5K	1
GO:0014013	regulation of gliogenesis	1/27	128/17913	0.17615	0.236898	0.148061	BIN1	1
GO:0031333	negative regulation of protein complex assembly	1/27	127/17913	0.174897	0.235797	0.147373	SRC	1
GO:0017156	calcium ion regulated exocytosis	1/27	127/17913	0.174897	0.235797	0.147373	SYNJ1	1
GO:0060359	response to ammonium ion	1/27	126/17913	0.173643	0.234687	0.14668	DNM2	1
GO:0051668	localization within membrane	1/27	126/17913	0.173643	0.234687	0.14668	EPS15	1
GO:0042476	odontogenesis	1/27	126/17913	0.173643	0.234687	0.14668	SRC	1
GO:2001251	negative regulation of chromosome organization	1/27	125/17913	0.172386	0.234366	0.146479	SRC	1
GO:0097746	regulation of blood vessel diameter	1/27	125/17913	0.172386	0.234366	0.146479	PIK3C2A	1
GO:0046887	positive regulation of hormone secretion	1/27	125/17913	0.172386	0.234366	0.146479	ITSN1	1
GO:0035296	regulation of tube diameter	1/27	125/17913	0.172386	0.234366	0.146479	PIK3C2A	1
GO:0042177	negative regulation of protein catabolic process	1/27	124/17913	0.171128	0.233904	0.14619	MTM1	1
GO:0035023	regulation of Rho protein signal transduction	1/27	124/17913	0.171128	0.233904	0.14619	ITSN1	1
GO:0001508	action potential	1/27	123/17913	0.169868	0.232767	0.145479	BIN1	1
GO:1903409	reactive oxygen species biosynthetic process	1/27	122/17913	0.168607	0.231329	0.144581	DNM2	1
GO:1902904	negative regulation of supramolecular fiber organization	1/27	122/17913	0.168607	0.231329	0.144581	INPP5K	1
GO:0090101	negative regulation of transmembrane receptor protein serine/threonine kinase signaling pathway	1/27	121/17913	0.167343	0.230176	0.14386	DNM2	1
GO:0046718	viral entry into host cell	1/27	121/17913	0.167343	0.230176	0.14386	EPS15	1
GO:0019079	viral genome replication	1/27	120/17913	0.166078	0.229015	0.143134	INPP5K	1
GO:0003014	renal system process	1/27	120/17913	0.166078	0.229015	0.143134	INPP5K	1
GO:0033135	regulation of peptidyl-serine phosphorylation	1/27	119/17913	0.16481	0.227845	0.142403	INPP5K	1
GO:0006997	nucleus organization	1/27	118/17913	0.163541	0.226666	0.141666	BIN1	1
GO:1903844	regulation of cellular response to transforming growth factor beta stimulus	1/27	117/17913	0.16227	0.225191	0.140745	DNM2	1
GO:1900180	regulation of protein localization to nucleus	1/27	117/17913	0.16227	0.225191	0.140745	SRC	1
GO:0014066	regulation of phosphatidylinositol 3-kinase signaling	1/27	117/17913	0.16227	0.225191	0.140745	SRC	1
GO:0001952	regulation of cell-matrix adhesion	1/27	117/17913	0.16227	0.225191	0.140745	SRC	1
GO:1902850	microtubule cytoskeleton organization involved in mitosis	1/27	116/17913	0.160997	0.224859	0.140537	CLTC	1
GO:0034219	carbohydrate transmembrane transport	1/27	116/17913	0.160997	0.224859	0.140537	INPP5K	1
GO:0031929	TOR signaling	1/27	116/17913	0.160997	0.224859	0.140537	MTM1	1
GO:0022612	gland morphogenesis	1/27	116/17913	0.160997	0.224859	0.140537	SRC	1
GO:0002220	innate immune response activating cell surface receptor signaling pathway	1/27	116/17913	0.160997	0.224859	0.140537	SRC	1
GO:0070252	actin-mediated cell contraction	1/27	115/17913	0.159723	0.22481	0.140506	BIN1	1
GO:0017015	regulation of transforming growth factor beta receptor signaling pathway	1/27	115/17913	0.159723	0.22481	0.140506	DNM2	1
GO:0046660	female sex differentiation	1/27	114/17913	0.158446	0.223592	0.139745	SRC	1
GO:0015749	monosaccharide transmembrane transport	1/27	114/17913	0.158446	0.223592	0.139745	INPP5K	1
GO:1904375	regulation of protein localization to cell periphery	1/27	113/17913	0.157168	0.222654	0.139159	CLTC	1
GO:0051817	modification of morphology or physiology of other organism involved in symbiotic interaction	1/27	113/17913	0.157168	0.222654	0.139159	INPP5K	1
GO:0003279	cardiac septum development	1/27	113/17913	0.157168	0.222654	0.139159	DNM2	1
GO:0002223	stimulatory C-type lectin receptor signaling pathway	1/27	113/17913	0.157168	0.222654	0.139159	SRC	1
GO:0008645	hexose transmembrane transport	1/27	112/17913	0.155887	0.221997	0.138748	INPP5K	1
GO:0035305	negative regulation of dephosphorylation	1/27	111/17913	0.154605	0.220749	0.137968	INPP5K	1
GO:0035725	sodium ion transmembrane transport	1/27	110/17913	0.153321	0.219203	0.137002	DNM2	1
GO:0032434	regulation of proteasomal ubiquitin-dependent protein catabolic process	1/27	110/17913	0.153321	0.219203	0.137002	MTM1	1
GO:0010811	positive regulation of cell-substrate adhesion	1/27	110/17913	0.153321	0.219203	0.137002	DNM2	1
GO:0018210	peptidyl-threonine modification	1/27	109/17913	0.152035	0.218225	0.13639	INPP5K	1
GO:0071156	regulation of cell cycle arrest	1/27	108/17913	0.150747	0.216938	0.135586	BIN1	1
GO:0032411	positive regulation of transporter activity	1/27	108/17913	0.150747	0.216938	0.135586	DNM2	1
GO:1904659	glucose transmembrane transport	1/27	107/17913	0.149458	0.215663	0.134789	INPP5K	1
GO:2000278	regulation of DNA biosynthetic process	1/27	106/17913	0.148166	0.214592	0.13412	SRC	1
GO:0043279	response to alkaloid	1/27	106/17913	0.148166	0.214592	0.13412	DNM2	1
GO:0051341	regulation of oxidoreductase activity	1/27	105/17913	0.146872	0.213347	0.133342	DNM2	1
GO:0014812	muscle cell migration	1/27	103/17913	0.14428	0.210424	0.131515	SRC	1
GO:2000379	positive regulation of reactive oxygen species metabolic process	1/27	101/17913	0.14168	0.207187	0.129492	DNM2	1
GO:1903426	regulation of reactive oxygen species biosynthetic process	1/27	101/17913	0.14168	0.207187	0.129492	DNM2	1
GO:0018107	peptidyl-threonine phosphorylation	1/27	101/17913	0.14168	0.207187	0.129492	INPP5K	1
GO:0002042	cell migration involved in sprouting angiogenesis	1/27	101/17913	0.14168	0.207187	0.129492	PIK3C2A	1
GO:0060840	artery development	1/27	100/17913	0.140377	0.206392	0.128995	DNM2	1
GO:0046545	development of primary female sexual characteristics	1/27	100/17913	0.140377	0.206392	0.128995	SRC	1
GO:0032414	positive regulation of ion transmembrane transporter activity	1/27	100/17913	0.140377	0.206392	0.128995	DNM2	1
GO:0016079	synaptic vesicle exocytosis	1/27	100/17913	0.140377	0.206392	0.128995	SYNJ1	1
GO:0070301	cellular response to hydrogen peroxide	1/27	99/17913	0.139072	0.205584	0.12849	SRC	1
GO:0048525	negative regulation of viral process	1/27	99/17913	0.139072	0.205584	0.12849	INPP5K	1
GO:0099175	regulation of postsynapse organization	1/27	98/17913	0.137765	0.204484	0.127802	DNM3	1
GO:0042136	neurotransmitter biosynthetic process	1/27	98/17913	0.137765	0.204484	0.127802	DNM2	1
GO:0032006	regulation of TOR signaling	1/27	98/17913	0.137765	0.204484	0.127802	MTM1	1
GO:0002027	regulation of heart rate	1/27	98/17913	0.137765	0.204484	0.127802	BIN1	1
GO:0034766	negative regulation of ion transmembrane transport	1/27	97/17913	0.136456	0.203655	0.127284	BIN1	1
GO:0006942	regulation of striated muscle contraction	1/27	96/17913	0.135146	0.201976	0.126235	BIN1	1
GO:0045069	regulation of viral genome replication	1/27	95/17913	0.133833	0.200842	0.125526	INPP5K	1
GO:0008585	female gonad development	1/27	95/17913	0.133833	0.200842	0.125526	SRC	1
GO:0007052	mitotic spindle organization	1/27	95/17913	0.133833	0.200842	0.125526	CLTC	1
GO:2001243	negative regulation of intrinsic apoptotic signaling pathway	1/27	94/17913	0.132519	0.199696	0.12481	SRC	1
GO:0110020	regulation of actomyosin structure organization	1/27	94/17913	0.132519	0.199696	0.12481	INPP5K	1
GO:0032231	regulation of actin filament bundle assembly	1/27	94/17913	0.132519	0.199696	0.12481	INPP5K	1
GO:0007229	integrin-mediated signaling pathway	1/27	94/17913	0.132519	0.199696	0.12481	SRC	1
GO:0007030	Golgi organization	1/27	94/17913	0.132519	0.199696	0.12481	DNM2	1
GO:1903076	regulation of protein localization to plasma membrane	1/27	93/17913	0.131202	0.199249	0.124531	CLTC	1
GO:0051591	response to cAMP	1/27	93/17913	0.131202	0.199249	0.124531	INPP5K	1
GO:0048010	vascular endothelial growth factor receptor signaling pathway	1/27	93/17913	0.131202	0.199249	0.124531	SRC	1
GO:1901655	cellular response to ketone	1/27	91/17913	0.128564	0.196457	0.122786	SRC	1
GO:0090277	positive regulation of peptide hormone secretion	1/27	91/17913	0.128564	0.196457	0.122786	ITSN1	1
GO:0014909	smooth muscle cell migration	1/27	91/17913	0.128564	0.196457	0.122786	SRC	1
GO:0010927	cellular component assembly involved in morphogenesis	1/27	91/17913	0.128564	0.196457	0.122786	MTMR2	1
GO:1901888	regulation of cell junction assembly	1/27	90/17913	0.127242	0.195812	0.122382	SRC	1
GO:0050764	regulation of phagocytosis	1/27	90/17913	0.127242	0.195812	0.122382	DNM2	1
GO:0044264	cellular polysaccharide metabolic process	1/27	88/17913	0.124592	0.192825	0.120515	INPP5K	1
GO:2000117	negative regulation of cysteine-type endopeptidase activity	1/27	87/17913	0.123264	0.191041	0.119401	SRC	1
GO:1904029	regulation of cyclin-dependent protein kinase activity	1/27	87/17913	0.123264	0.191041	0.119401	SRC	1
GO:1901863	positive regulation of muscle tissue development	1/27	86/17913	0.121934	0.189791	0.118619	MTM1	1
GO:0061097	regulation of protein tyrosine kinase activity	1/27	86/17913	0.121934	0.189791	0.118619	SRC	1
GO:0034103	regulation of tissue remodeling	1/27	86/17913	0.121934	0.189791	0.118619	SRC	1
GO:1904063	negative regulation of cation transmembrane transport	1/27	85/17913	0.120602	0.188527	0.11783	BIN1	1
GO:1903901	negative regulation of viral life cycle	1/27	85/17913	0.120602	0.188527	0.11783	INPP5K	1
GO:0090049	regulation of cell migration involved in sprouting angiogenesis	1/27	85/17913	0.120602	0.188527	0.11783	PIK3C2A	1
GO:0070542	response to fatty acid	1/27	85/17913	0.120602	0.188527	0.11783	SRC	1
GO:0048636	positive regulation of muscle organ development	1/27	85/17913	0.120602	0.188527	0.11783	MTM1	1
GO:0045844	positive regulation of striated muscle tissue development	1/27	85/17913	0.120602	0.188527	0.11783	MTM1	1
GO:0031532	actin cytoskeleton reorganization	1/27	85/17913	0.120602	0.188527	0.11783	CTTN	1
GO:0014910	regulation of smooth muscle cell migration	1/27	85/17913	0.120602	0.188527	0.11783	SRC	1
GO:2001057	reactive nitrogen species metabolic process	1/27	84/17913	0.119268	0.188527	0.11783	DNM2	1
GO:0048477	oogenesis	1/27	84/17913	0.119268	0.188527	0.11783	SRC	1
GO:0051492	regulation of stress fiber assembly	1/27	83/17913	0.117933	0.187863	0.117415	INPP5K	1
GO:0010507	negative regulation of autophagy	1/27	83/17913	0.117933	0.187863	0.117415	MTM1	1
GO:0006112	energy reserve metabolic process	1/27	83/17913	0.117933	0.187863	0.117415	INPP5K	1
GO:0000079	regulation of cyclin-dependent protein serine/threonine kinase activity	1/27	83/17913	0.117933	0.187863	0.117415	SRC	1
GO:0061640	cytoskeleton-dependent cytokinesis	1/27	82/17913	0.116595	0.186827	0.116767	SNX9	1
GO:0048814	regulation of dendrite morphogenesis	1/27	82/17913	0.116595	0.186827	0.116767	DNM3	1
GO:1903533	regulation of protein targeting	1/27	81/17913	0.115255	0.185317	0.115823	INPP5K	1
GO:0055117	regulation of cardiac muscle contraction	1/27	81/17913	0.115255	0.185317	0.115823	BIN1	1
GO:0051899	membrane depolarization	1/27	81/17913	0.115255	0.185317	0.115823	SRC	1
GO:0051702	interaction with symbiont	1/27	81/17913	0.115255	0.185317	0.115823	INPP5K	1
GO:0046849	bone remodeling	1/27	81/17913	0.115255	0.185317	0.115823	SRC	1
GO:0046209	nitric oxide metabolic process	1/27	81/17913	0.115255	0.185317	0.115823	DNM2	1
GO:0014068	positive regulation of phosphatidylinositol 3-kinase signaling	1/27	81/17913	0.115255	0.185317	0.115823	SRC	1
GO:1903845	negative regulation of cellular response to transforming growth factor beta stimulus	1/27	80/17913	0.113914	0.185259	0.115787	DNM2	1
GO:1903363	negative regulation of cellular protein catabolic process	1/27	80/17913	0.113914	0.185259	0.115787	MTM1	1
GO:0043536	positive regulation of blood vessel endothelial cell migration	1/27	80/17913	0.113914	0.185259	0.115787	PIK3C2A	1
GO:0097756	negative regulation of blood vessel diameter	1/27	79/17913	0.11257	0.183898	0.114936	PIK3C2A	1
GO:0043154	negative regulation of cysteine-type endopeptidase activity involved in apoptotic process	1/27	79/17913	0.11257	0.183898	0.114936	SRC	1
GO:0032204	regulation of telomere maintenance	1/27	79/17913	0.11257	0.183898	0.114936	SRC	1
GO:0010833	telomere maintenance via telomere lengthening	1/27	79/17913	0.11257	0.183898	0.114936	SRC	1
GO:1903008	organelle disassembly	1/27	78/17913	0.111225	0.183075	0.114422	CTTN	1
GO:0045913	positive regulation of carbohydrate metabolic process	1/27	78/17913	0.111225	0.183075	0.114422	SRC	1
GO:0033143	regulation of intracellular steroid hormone receptor signaling pathway	1/27	78/17913	0.111225	0.183075	0.114422	SRC	1
GO:0030512	negative regulation of transforming growth factor beta receptor signaling pathway	1/27	78/17913	0.111225	0.183075	0.114422	DNM2	1
GO:0010827	regulation of glucose transmembrane transport	1/27	78/17913	0.111225	0.183075	0.114422	INPP5K	1
GO:0010771	negative regulation of cell morphogenesis involved in differentiation	1/27	78/17913	0.111225	0.183075	0.114422	DNM3	1
GO:0051851	modification by host of symbiont morphology or physiology	1/27	77/17913	0.109877	0.182514	0.114071	INPP5K	1
GO:0048708	astrocyte differentiation	1/27	77/17913	0.109877	0.182514	0.114071	BIN1	1
GO:0045685	regulation of glial cell differentiation	1/27	77/17913	0.109877	0.182514	0.114071	BIN1	1
GO:0014015	positive regulation of gliogenesis	1/27	76/17913	0.108528	0.181101	0.113188	BIN1	1
GO:0006809	nitric oxide biosynthetic process	1/27	76/17913	0.108528	0.181101	0.113188	DNM2	1
GO:0003281	ventricular septum development	1/27	76/17913	0.108528	0.181101	0.113188	DNM2	1
GO:1900182	positive regulation of protein localization to nucleus	1/27	74/17913	0.105823	0.177678	0.111049	SRC	1
GO:0086001	cardiac muscle cell action potential	1/27	74/17913	0.105823	0.177678	0.111049	BIN1	1
GO:0030104	water homeostasis	1/27	74/17913	0.105823	0.177678	0.111049	INPP5K	1
GO:0006278	RNA-dependent DNA biosynthetic process	1/27	74/17913	0.105823	0.177678	0.111049	SRC	1
GO:1905037	autophagosome organization	1/27	73/17913	0.104468	0.176492	0.110307	MTM1	1
GO:1902579	multi-organism localization	1/27	73/17913	0.104468	0.176492	0.110307	EPS15	1
GO:0051881	regulation of mitochondrial membrane potential	1/27	73/17913	0.104468	0.176492	0.110307	SRC	1
GO:0044766	multi-organism transport	1/27	73/17913	0.104468	0.176492	0.110307	EPS15	1
GO:1902117	positive regulation of organelle assembly	1/27	72/17913	0.10311	0.175466	0.109666	SRC	1
GO:0072347	response to anesthetic	1/27	72/17913	0.10311	0.175466	0.109666	DNM2	1
GO:0044042	glucan metabolic process	1/27	72/17913	0.10311	0.175466	0.109666	INPP5K	1
GO:0043462	regulation of ATPase activity	1/27	72/17913	0.10311	0.175466	0.109666	DNM2	1
GO:0042147	retrograde transport, endosome to Golgi	1/27	72/17913	0.10311	0.175466	0.109666	CLTC	1
GO:0006073	cellular glucan metabolic process	1/27	72/17913	0.10311	0.175466	0.109666	INPP5K	1
GO:0002028	regulation of sodium ion transport	1/27	72/17913	0.10311	0.175466	0.109666	DNM2	1
GO:0043407	negative regulation of MAP kinase activity	1/27	71/17913	0.101751	0.175444	0.109652	INPP5K	1
GO:0042310	vasoconstriction	1/27	71/17913	0.101751	0.175444	0.109652	PIK3C2A	1
GO:0034637	cellular carbohydrate biosynthetic process	1/27	71/17913	0.101751	0.175444	0.109652	INPP5K	1
GO:0005977	glycogen metabolic process	1/27	71/17913	0.101751	0.175444	0.109652	INPP5K	1
GO:0098876	vesicle-mediated transport to the plasma membrane	1/27	70/17913	0.10039	0.174201	0.108876	DNM2	1
GO:0000045	autophagosome assembly	1/27	70/17913	0.10039	0.174201	0.108876	MTM1	1
GO:0071479	cellular response to ionizing radiation	1/27	69/17913	0.0990264	0.172661	0.107913	DNM2	1
GO:0000281	mitotic cytokinesis	1/27	69/17913	0.0990264	0.172661	0.107913	SNX9	1
GO:0086003	cardiac muscle cell contraction	1/27	68/17913	0.0976612	0.17138	0.107112	BIN1	1
GO:0050891	multicellular organismal water homeostasis	1/27	68/17913	0.0976612	0.17138	0.107112	INPP5K	1
GO:0050805	negative regulation of synaptic transmission	1/27	68/17913	0.0976612	0.17138	0.107112	MTMR2	1
GO:0042698	ovulation cycle	1/27	68/17913	0.0976612	0.17138	0.107112	SRC	1
GO:1903391	regulation of adherens junction organization	1/27	67/17913	0.0962939	0.170078	0.106298	SRC	1
GO:1903051	negative regulation of proteolysis involved in cellular protein catabolic process	1/27	67/17913	0.0962939	0.170078	0.106298	MTM1	1
GO:0099601	regulation of neurotransmitter receptor activity	1/27	67/17913	0.0962939	0.170078	0.106298	SRC	1
GO:0061180	mammary gland epithelium development	1/27	67/17913	0.0962939	0.170078	0.106298	SRC	1
GO:0010812	negative regulation of cell-substrate adhesion	1/27	67/17913	0.0962939	0.170078	0.106298	SRC	1
GO:0007004	telomere maintenance via telomerase	1/27	67/17913	0.0962939	0.170078	0.106298	SRC	1
GO:2000573	positive regulation of DNA biosynthetic process	1/27	66/17913	0.0949246	0.169308	0.105818	SRC	1
GO:1903672	positive regulation of sprouting angiogenesis	1/27	66/17913	0.0949246	0.169308	0.105818	PIK3C2A	1
GO:0071242	cellular response to ammonium ion	1/27	65/17913	0.0935534	0.167411	0.104632	DNM2	1
GO:0045428	regulation of nitric oxide biosynthetic process	1/27	65/17913	0.0935534	0.167411	0.104632	DNM2	1
GO:0032387	negative regulation of intracellular transport	1/27	65/17913	0.0935534	0.167411	0.104632	INPP5K	1
GO:0046782	regulation of viral transcription	1/27	64/17913	0.0921801	0.165772	0.103607	INPP5K	1
GO:0032768	regulation of monooxygenase activity	1/27	64/17913	0.0921801	0.165772	0.103607	DNM2	1
GO:0140029	exocytic process	1/27	63/17913	0.0908049	0.16384	0.1024	SYNJ1	1
GO:1901016	regulation of potassium ion transmembrane transporter activity	1/27	62/17913	0.0894276	0.161623	0.101015	DNM2	1
GO:0043550	regulation of lipid kinase activity	1/27	62/17913	0.0894276	0.161623	0.101015	SRC	1
GO:2000243	positive regulation of reproductive process	1/27	61/17913	0.0880484	0.159928	0.0999547	SRC	1
GO:1904356	regulation of telomere maintenance via telomere lengthening	1/27	61/17913	0.0880484	0.159928	0.0999547	SRC	1
GO:0090109	regulation of cell-substrate junction assembly	1/27	61/17913	0.0880484	0.159928	0.0999547	SRC	1
GO:0051893	regulation of focal adhesion assembly	1/27	61/17913	0.0880484	0.159928	0.0999547	SRC	1
GO:0030032	lamellipodium assembly	1/27	61/17913	0.0880484	0.159928	0.0999547	DNM2	1
GO:0050766	positive regulation of phagocytosis	1/27	60/17913	0.0866671	0.158744	0.0992148	DNM2	1
GO:0046794	transport of virus	1/27	60/17913	0.0866671	0.158744	0.0992148	EPS15	1
GO:0010676	positive regulation of cellular carbohydrate metabolic process	1/27	60/17913	0.0866671	0.158744	0.0992148	SRC	1
GO:0006940	regulation of smooth muscle contraction	1/27	60/17913	0.0866671	0.158744	0.0992148	CTTN	1
GO:0045071	negative regulation of viral genome replication	1/27	59/17913	0.0852838	0.157269	0.0982932	INPP5K	1
GO:0033692	cellular polysaccharide biosynthetic process	1/27	59/17913	0.0852838	0.157269	0.0982932	INPP5K	1
GO:0051057	positive regulation of small GTPase mediated signal transduction	1/27	58/17913	0.0838985	0.156304	0.09769	SRC	1
GO:0046847	filopodium assembly	1/27	58/17913	0.0838985	0.156304	0.09769	DNM3	1
GO:0030520	intracellular estrogen receptor signaling pathway	1/27	58/17913	0.0838985	0.156304	0.09769	SRC	1
GO:0010324	membrane invagination	1/27	58/17913	0.0838985	0.156304	0.09769	SNX9	1
GO:1903428	positive regulation of reactive oxygen species biosynthetic process	1/27	57/17913	0.0825112	0.155047	0.0969043	DNM2	1
GO:0045453	bone resorption	1/27	57/17913	0.0825112	0.155047	0.0969043	SRC	1
GO:0035904	aorta development	1/27	57/17913	0.0825112	0.155047	0.0969043	DNM2	1
GO:0086002	cardiac muscle cell action potential involved in contraction	1/27	56/17913	0.0811218	0.15323	0.0957688	BIN1	1
GO:0071398	cellular response to fatty acid	1/27	56/17913	0.0811218	0.15323	0.0957688	SRC	1
GO:0061098	positive regulation of protein tyrosine kinase activity	1/27	56/17913	0.0811218	0.15323	0.0957688	SRC	1
GO:0033619	membrane protein proteolysis	1/27	56/17913	0.0811218	0.15323	0.0957688	SNX9	1
GO:0031294	lymphocyte costimulation	1/27	56/17913	0.0811218	0.15323	0.0957688	SRC	1
GO:1902017	regulation of cilium assembly	1/27	55/17913	0.0797304	0.152354	0.0952214	DNM2	1
GO:0098900	regulation of action potential	1/27	55/17913	0.0797304	0.152354	0.0952214	BIN1	1
GO:0061726	mitochondrion disassembly	1/27	55/17913	0.0797304	0.152354	0.0952214	CTTN	1
GO:0060997	dendritic spine morphogenesis	1/27	55/17913	0.0797304	0.152354	0.0952214	DNM3	1
GO:0042982	amyloid precursor protein metabolic process	1/27	55/17913	0.0797304	0.152354	0.0952214	BIN1	1
GO:0031295	T cell costimulation	1/27	55/17913	0.0797304	0.152354	0.0952214	SRC	1
GO:0000422	autophagy of mitochondrion	1/27	55/17913	0.0797304	0.152354	0.0952214	CTTN	1
GO:1904645	response to amyloid-beta	1/27	54/17913	0.078337	0.151656	0.094785	DNM1	1
GO:0001541	ovarian follicle development	1/27	54/17913	0.078337	0.151656	0.094785	SRC	1
GO:0043551	regulation of phosphatidylinositol 3-kinase activity	1/27	53/17913	0.0769416	0.149754	0.0935962	SRC	1
GO:0032210	regulation of telomere maintenance via telomerase	1/27	53/17913	0.0769416	0.149754	0.0935962	SRC	1
GO:1901799	negative regulation of proteasomal protein catabolic process	1/27	52/17913	0.0755441	0.147562	0.0922262	MTM1	1
GO:0071320	cellular response to cAMP	1/27	52/17913	0.0755441	0.147562	0.0922262	INPP5K	1
GO:1902305	regulation of sodium ion transmembrane transport	1/27	51/17913	0.0741446	0.14535	0.0908438	DNM2	1
GO:1900024	regulation of substrate adhesion-dependent cell spreading	1/27	51/17913	0.0741446	0.14535	0.0908438	DNM2	1
GO:0097366	response to bronchodilator	1/27	51/17913	0.0741446	0.14535	0.0908438	DNM2	1
GO:0050999	regulation of nitric-oxide synthase activity	1/27	51/17913	0.0741446	0.14535	0.0908438	DNM2	1
GO:0032781	positive regulation of ATPase activity	1/27	51/17913	0.0741446	0.14535	0.0908438	DNM2	1
GO:0099072	regulation of postsynaptic membrane neurotransmitter receptor levels	1/27	50/17913	0.072743	0.144161	0.0901006	EPS15	1
GO:0099024	plasma membrane invagination	1/27	50/17913	0.072743	0.144161	0.0901006	SNX9	1
GO:0060976	coronary vasculature development	1/27	50/17913	0.072743	0.144161	0.0901006	DNM2	1
GO:1905515	non-motile cilium assembly	1/27	49/17913	0.0713394	0.142417	0.0890107	DNM2	1
GO:0031529	ruffle organization	1/27	49/17913	0.0713394	0.142417	0.0890107	INPP5K	1
GO:0003254	regulation of membrane depolarization	1/27	49/17913	0.0713394	0.142417	0.0890107	SRC	1
GO:1903727	positive regulation of phospholipid metabolic process	1/27	48/17913	0.0699338	0.140643	0.087902	SRC	1
GO:0051972	regulation of telomerase activity	1/27	48/17913	0.0699338	0.140643	0.087902	SRC	1
GO:0045933	positive regulation of muscle contraction	1/27	48/17913	0.0699338	0.140643	0.087902	CTTN	1
GO:0042220	response to cocaine	1/27	48/17913	0.0699338	0.140643	0.087902	DNM2	1
GO:2000059	negative regulation of ubiquitin-dependent protein catabolic process	1/27	47/17913	0.0685261	0.139098	0.0869361	MTM1	1
GO:1903115	regulation of actin filament-based movement	1/27	47/17913	0.0685261	0.139098	0.0869361	BIN1	1
GO:0070849	response to epidermal growth factor	1/27	47/17913	0.0685261	0.139098	0.0869361	INPP5K	1
GO:0048641	regulation of skeletal muscle tissue development	1/27	47/17913	0.0685261	0.139098	0.0869361	MTM1	1
GO:0014911	positive regulation of smooth muscle cell migration	1/27	47/17913	0.0685261	0.139098	0.0869361	SRC	1
GO:1990089	response to nerve growth factor	1/27	46/17913	0.0671164	0.137778	0.0861115	SH3GL2	1
GO:0045687	positive regulation of glial cell differentiation	1/27	46/17913	0.0671164	0.137778	0.0861115	BIN1	1
GO:0031648	protein destabilization	1/27	46/17913	0.0671164	0.137778	0.0861115	SRC	1
GO:0010799	regulation of peptidyl-threonine phosphorylation	1/27	46/17913	0.0671164	0.137778	0.0861115	INPP5K	1
GO:0046850	regulation of bone remodeling	1/27	45/17913	0.0657046	0.135906	0.0849413	SRC	1
GO:0032570	response to progesterone	1/27	45/17913	0.0657046	0.135906	0.0849413	SRC	1
GO:0032007	negative regulation of TOR signaling	1/27	45/17913	0.0657046	0.135906	0.0849413	MTM1	1
GO:0022602	ovulation cycle process	1/27	45/17913	0.0657046	0.135906	0.0849413	SRC	1
GO:0009250	glucan biosynthetic process	1/27	45/17913	0.0657046	0.135906	0.0849413	INPP5K	1
GO:0005978	glycogen biosynthetic process	1/27	45/17913	0.0657046	0.135906	0.0849413	INPP5K	1
GO:0043268	positive regulation of potassium ion transport	1/27	44/17913	0.0642907	0.135035	0.0843971	DNM2	1
GO:1990090	cellular response to nerve growth factor stimulus	1/27	43/17913	0.0628748	0.132586	0.0828663	SH3GL2	1
GO:1904407	positive regulation of nitric oxide metabolic process	1/27	43/17913	0.0628748	0.132586	0.0828663	DNM2	1
GO:0071364	cellular response to epidermal growth factor stimulus	1/27	43/17913	0.0628748	0.132586	0.0828663	INPP5K	1
GO:0060443	mammary gland morphogenesis	1/27	43/17913	0.0628748	0.132586	0.0828663	SRC	1
GO:0051602	response to electrical stimulus	1/27	43/17913	0.0628748	0.132586	0.0828663	SRC	1
GO:0045103	intermediate filament-based process	1/27	43/17913	0.0628748	0.132586	0.0828663	MTM1	1
GO:0006893	Golgi to plasma membrane transport	1/27	43/17913	0.0628748	0.132586	0.0828663	DNM2	1
GO:0086004	regulation of cardiac muscle cell contraction	1/27	42/17913	0.0614568	0.131884	0.0824273	BIN1	1
GO:0061001	regulation of dendritic spine morphogenesis	1/27	42/17913	0.0614568	0.131884	0.0824273	DNM3	1
GO:0060999	positive regulation of dendritic spine development	1/27	42/17913	0.0614568	0.131884	0.0824273	ITSN1	1
GO:0051646	mitochondrion localization	1/27	42/17913	0.0614568	0.131884	0.0824273	MTM1	1
GO:0051489	regulation of filopodium assembly	1/27	42/17913	0.0614568	0.131884	0.0824273	DNM3	1
GO:0045429	positive regulation of nitric oxide biosynthetic process	1/27	42/17913	0.0614568	0.131884	0.0824273	DNM2	1
GO:0045104	intermediate filament cytoskeleton organization	1/27	42/17913	0.0614568	0.131884	0.0824273	MTM1	1
GO:0032456	endocytic recycling	1/27	42/17913	0.0614568	0.131884	0.0824273	EPS15	1
GO:0001953	negative regulation of cell-matrix adhesion	1/27	42/17913	0.0614568	0.131884	0.0824273	SRC	1
GO:2000649	regulation of sodium ion transmembrane transporter activity	1/27	41/17913	0.0600368	0.131165	0.0819779	DNM2	1
GO:1903146	regulation of autophagy of mitochondrion	1/27	41/17913	0.0600368	0.131165	0.0819779	CTTN	1
GO:0090317	negative regulation of intracellular protein transport	1/27	41/17913	0.0600368	0.131165	0.0819779	INPP5K	1
GO:0090224	regulation of spindle organization	1/27	41/17913	0.0600368	0.131165	0.0819779	CLTC	1
GO:0031641	regulation of myelination	1/27	41/17913	0.0600368	0.131165	0.0819779	MTMR2	1
GO:0010907	positive regulation of glucose metabolic process	1/27	41/17913	0.0600368	0.131165	0.0819779	SRC	1
GO:0010677	negative regulation of cellular carbohydrate metabolic process	1/27	41/17913	0.0600368	0.131165	0.0819779	INPP5K	1
GO:1903170	negative regulation of calcium ion transmembrane transport	1/27	40/17913	0.0586147	0.129883	0.0811771	BIN1	1
GO:0050435	amyloid-beta metabolic process	1/27	40/17913	0.0586147	0.129883	0.0811771	BIN1	1
GO:0042987	amyloid precursor protein catabolic process	1/27	40/17913	0.0586147	0.129883	0.0811771	BIN1	1
GO:0033146	regulation of intracellular estrogen receptor signaling pathway	1/27	40/17913	0.0586147	0.129883	0.0811771	SRC	1
GO:0031952	regulation of protein autophosphorylation	1/27	40/17913	0.0586147	0.129883	0.0811771	SRC	1
GO:0006509	membrane protein ectodomain proteolysis	1/27	40/17913	0.0586147	0.129883	0.0811771	SNX9	1
GO:0038179	neurotrophin signaling pathway	1/27	39/17913	0.0571905	0.128295	0.0801846	SRC	1
GO:0009268	response to pH	1/27	39/17913	0.0571905	0.128295	0.0801846	SRC	1
GO:2000279	negative regulation of DNA biosynthetic process	1/27	38/17913	0.0557642	0.125614	0.0785086	SRC	1
GO:1903523	negative regulation of blood circulation	1/27	38/17913	0.0557642	0.125614	0.0785086	BIN1	1
GO:0097178	ruffle assembly	1/27	38/17913	0.0557642	0.125614	0.0785086	INPP5K	1
GO:0090050	positive regulation of cell migration involved in sprouting angiogenesis	1/27	38/17913	0.0557642	0.125614	0.0785086	PIK3C2A	1
GO:0086005	ventricular cardiac muscle cell action potential	1/27	38/17913	0.0557642	0.125614	0.0785086	BIN1	1
GO:0071869	response to catecholamine	1/27	38/17913	0.0557642	0.125614	0.0785086	DNM2	1
GO:0071867	response to monoamine	1/27	38/17913	0.0557642	0.125614	0.0785086	DNM2	1
GO:0044088	regulation of vacuole organization	1/27	38/17913	0.0557642	0.125614	0.0785086	MTM1	1
GO:0043267	negative regulation of potassium ion transport	1/27	38/17913	0.0557642	0.125614	0.0785086	BIN1	1
GO:1901381	positive regulation of potassium ion transmembrane transport	1/27	37/17913	0.0543359	0.125515	0.0784467	DNM2	1
GO:0060236	regulation of mitotic spindle organization	1/27	37/17913	0.0543359	0.125515	0.0784467	CLTC	1
GO:0045124	regulation of bone resorption	1/27	37/17913	0.0543359	0.125515	0.0784467	SRC	1
GO:0044091	membrane biogenesis	1/27	37/17913	0.0543359	0.125515	0.0784467	PACSIN2	1
GO:0034405	response to fluid shear stress	1/27	37/17913	0.0543359	0.125515	0.0784467	SRC	1
GO:0032506	cytokinetic process	1/27	37/17913	0.0543359	0.125515	0.0784467	SNX9	1
GO:1900026	positive regulation of substrate adhesion-dependent cell spreading	1/27	36/17913	0.0529055	0.124054	0.0775339	DNM2	1
GO:0098801	regulation of renal system process	1/27	36/17913	0.0529055	0.124054	0.0775339	INPP5K	1
GO:0090313	regulation of protein targeting to membrane	1/27	36/17913	0.0529055	0.124054	0.0775339	INPP5K	1
GO:0090218	positive regulation of lipid kinase activity	1/27	36/17913	0.0529055	0.124054	0.0775339	SRC	1
GO:0086091	regulation of heart rate by cardiac conduction	1/27	36/17913	0.0529055	0.124054	0.0775339	BIN1	1
GO:0043114	regulation of vascular permeability	1/27	36/17913	0.0529055	0.124054	0.0775339	SRC	1
GO:0032205	negative regulation of telomere maintenance	1/27	36/17913	0.0529055	0.124054	0.0775339	SRC	1
GO:0003091	renal water homeostasis	1/27	36/17913	0.0529055	0.124054	0.0775339	INPP5K	1
GO:1901998	toxin transport	1/27	35/17913	0.051473	0.123354	0.0770961	DNM1	1
GO:0048710	regulation of astrocyte differentiation	1/27	35/17913	0.051473	0.123354	0.0770961	BIN1	1
GO:0098901	regulation of cardiac muscle cell action potential	1/27	34/17913	0.0500384	0.120713	0.0754459	BIN1	1
GO:0097484	dendrite extension	1/27	34/17913	0.0500384	0.120713	0.0754459	SH3GL2	1
GO:0071870	cellular response to catecholamine stimulus	1/27	34/17913	0.0500384	0.120713	0.0754459	DNM2	1
GO:0071868	cellular response to monoamine stimulus	1/27	34/17913	0.0500384	0.120713	0.0754459	DNM2	1
GO:0043276	anoikis	1/27	34/17913	0.0500384	0.120713	0.0754459	SRC	1
GO:0032435	negative regulation of proteasomal ubiquitin-dependent protein catabolic process	1/27	34/17913	0.0500384	0.120713	0.0754459	MTM1	1
GO:0032148	activation of protein kinase B activity	1/27	34/17913	0.0500384	0.120713	0.0754459	SRC	1
GO:2000785	regulation of autophagosome assembly	1/27	33/17913	0.0486017	0.119635	0.0747719	MTM1	1
GO:0097242	amyloid-beta clearance	1/27	33/17913	0.0486017	0.119635	0.0747719	CLTC	1
GO:0070873	regulation of glycogen metabolic process	1/27	33/17913	0.0486017	0.119635	0.0747719	INPP5K	1
GO:0048011	neurotrophin TRK receptor signaling pathway	1/27	33/17913	0.0486017	0.119635	0.0747719	SRC	1
GO:0016242	negative regulation of macroautophagy	1/27	33/17913	0.0486017	0.119635	0.0747719	MTM1	1
GO:1904031	positive regulation of cyclin-dependent protein kinase activity	1/27	32/17913	0.0471629	0.117691	0.0735569	SRC	1
GO:0071709	membrane assembly	1/27	32/17913	0.0471629	0.117691	0.0735569	PACSIN2	1
GO:0043552	positive regulation of phosphatidylinositol 3-kinase activity	1/27	32/17913	0.0471629	0.117691	0.0735569	SRC	1
GO:0038128	ERBB2 signaling pathway	1/27	32/17913	0.0471629	0.117691	0.0735569	SRC	1
GO:0001881	receptor recycling	1/27	32/17913	0.0471629	0.117691	0.0735569	EPS15	1
GO:1901380	negative regulation of potassium ion transmembrane transport	1/27	31/17913	0.0457221	0.115957	0.0724732	BIN1	1
GO:1900077	negative regulation of cellular response to insulin stimulus	1/27	31/17913	0.0457221	0.115957	0.0724732	INPP5K	1
GO:0051385	response to mineralocorticoid	1/27	31/17913	0.0457221	0.115957	0.0724732	SRC	1
GO:0045987	positive regulation of smooth muscle contraction	1/27	31/17913	0.0457221	0.115957	0.0724732	CTTN	1
GO:0016601	Rac protein signal transduction	1/27	31/17913	0.0457221	0.115957	0.0724732	DNM2	1
GO:0010765	positive regulation of sodium ion transport	1/27	31/17913	0.0457221	0.115957	0.0724732	DNM2	1
GO:0010591	regulation of lamellipodium assembly	1/27	31/17913	0.0457221	0.115957	0.0724732	DNM2	1
GO:1903319	positive regulation of protein maturation	1/27	30/17913	0.0442791	0.11416	0.0713502	SRC	1
GO:1902991	regulation of amyloid precursor protein catabolic process	1/27	30/17913	0.0442791	0.11416	0.0713502	BIN1	1
GO:0060603	mammary gland duct morphogenesis	1/27	30/17913	0.0442791	0.11416	0.0713502	SRC	1
GO:0051491	positive regulation of filopodium assembly	1/27	30/17913	0.0442791	0.11416	0.0713502	DNM3	1
GO:0050690	regulation of defense response to virus by virus	1/27	30/17913	0.0442791	0.11416	0.0713502	AP2A1	1
GO:0046627	negative regulation of insulin receptor signaling pathway	1/27	29/17913	0.0428341	0.112569	0.0703554	INPP5K	1
GO:0045822	negative regulation of heart contraction	1/27	29/17913	0.0428341	0.112569	0.0703554	BIN1	1
GO:0034205	amyloid-beta formation	1/27	29/17913	0.0428341	0.112569	0.0703554	BIN1	1
GO:0006929	substrate-dependent cell migration	1/27	29/17913	0.0428341	0.112569	0.0703554	CTTN	1
GO:1990776	response to angiotensin	1/27	28/17913	0.0413869	0.110095	0.0688095	SRC	1
GO:0052312	modulation of transcription in other organism involved in symbiotic interaction	1/27	28/17913	0.0413869	0.110095	0.0688095	INPP5K	1
GO:0045737	positive regulation of cyclin-dependent protein serine/threonine kinase activity	1/27	28/17913	0.0413869	0.110095	0.0688095	SRC	1
GO:0039694	viral RNA genome replication	1/27	28/17913	0.0413869	0.110095	0.0688095	INPP5K	1
GO:0032232	negative regulation of actin filament bundle assembly	1/27	28/17913	0.0413869	0.110095	0.0688095	INPP5K	1
GO:0010962	regulation of glucan biosynthetic process	1/27	28/17913	0.0413869	0.110095	0.0688095	INPP5K	1
GO:0010954	positive regulation of protein processing	1/27	28/17913	0.0413869	0.110095	0.0688095	SRC	1
GO:0010165	response to X-ray	1/27	28/17913	0.0413869	0.110095	0.0688095	DNM2	1
GO:0005979	regulation of glycogen biosynthetic process	1/27	28/17913	0.0413869	0.110095	0.0688095	INPP5K	1
GO:2000171	negative regulation of dendrite development	1/27	27/17913	0.0399376	0.109802	0.0686262	DNM3	1
GO:1904357	negative regulation of telomere maintenance via telomere lengthening	1/27	27/17913	0.0399376	0.109802	0.0686262	SRC	1
GO:0120033	negative regulation of plasma membrane bounded cell projection assembly	1/27	27/17913	0.0399376	0.109802	0.0686262	DNM2	1
GO:0052472	modulation by host of symbiont transcription	1/27	27/17913	0.0399376	0.109802	0.0686262	INPP5K	1
GO:0043921	modulation by host of viral transcription	1/27	27/17913	0.0399376	0.109802	0.0686262	INPP5K	1
GO:0033137	negative regulation of peptidyl-serine phosphorylation	1/27	27/17913	0.0399376	0.109802	0.0686262	INPP5K	1
GO:1901018	positive regulation of potassium ion transmembrane transporter activity	1/27	26/17913	0.0384862	0.107944	0.067465	DNM2	1
GO:0042044	fluid transport	1/27	26/17913	0.0384862	0.107944	0.067465	INPP5K	1
GO:0031645	negative regulation of neurological system process	1/27	26/17913	0.0384862	0.107944	0.067465	MTMR2	1
GO:1905809	negative regulation of synapse organization	1/27	25/17913	0.0370327	0.106031	0.0662691	DNM3	1
GO:1904385	cellular response to angiotensin	1/27	25/17913	0.0370327	0.106031	0.0662691	SRC	1
GO:0051497	negative regulation of stress fiber assembly	1/27	25/17913	0.0370327	0.106031	0.0662691	INPP5K	1
GO:0045932	negative regulation of muscle contraction	1/27	25/17913	0.0370327	0.106031	0.0662691	BIN1	1
GO:0032461	positive regulation of protein oligomerization	1/27	25/17913	0.0370327	0.106031	0.0662691	SNX9	1
GO:0014829	vascular smooth muscle contraction	1/27	25/17913	0.0370327	0.106031	0.0662691	PIK3C2A	1
GO:2000209	regulation of anoikis	1/27	24/17913	0.0355771	0.103775	0.0648591	SRC	1
GO:1904376	negative regulation of protein localization to cell periphery	1/27	24/17913	0.0355771	0.103775	0.0648591	CLTC	1
GO:1901889	negative regulation of cell junction assembly	1/27	24/17913	0.0355771	0.103775	0.0648591	SRC	1
GO:0048643	positive regulation of skeletal muscle tissue development	1/27	24/17913	0.0355771	0.103775	0.0648591	MTM1	1
GO:0032897	negative regulation of viral transcription	1/27	24/17913	0.0355771	0.103775	0.0648591	INPP5K	1
GO:0031954	positive regulation of protein autophosphorylation	1/27	24/17913	0.0355771	0.103775	0.0648591	SRC	1
GO:0010640	regulation of platelet-derived growth factor receptor signaling pathway	1/27	24/17913	0.0355771	0.103775	0.0648591	SRC	1
GO:1902003	regulation of amyloid-beta formation	1/27	23/17913	0.0341194	0.101704	0.0635649	BIN1	1
GO:0051882	mitochondrial depolarization	1/27	23/17913	0.0341194	0.101704	0.0635649	SRC	1
GO:0031579	membrane raft organization	1/27	23/17913	0.0341194	0.101704	0.0635649	PACSIN2	1
GO:0010447	response to acidic pH	1/27	23/17913	0.0341194	0.101704	0.0635649	SRC	1
GO:0001919	regulation of receptor recycling	1/27	23/17913	0.0341194	0.101704	0.0635649	EPS15	1
GO:1903077	negative regulation of protein localization to plasma membrane	1/27	22/17913	0.0326595	0.0987044	0.0616903	CLTC	1
GO:1900078	positive regulation of cellular response to insulin stimulus	1/27	22/17913	0.0326595	0.0987044	0.0616903	SRC	1
GO:0060444	branching involved in mammary gland duct morphogenesis	1/27	22/17913	0.0326595	0.0987044	0.0616903	SRC	1
GO:0060065	uterus development	1/27	22/17913	0.0326595	0.0987044	0.0616903	SRC	1
GO:0046716	muscle cell cellular homeostasis	1/27	22/17913	0.0326595	0.0987044	0.0616903	MTM1	1
GO:0045109	intermediate filament organization	1/27	22/17913	0.0326595	0.0987044	0.0616903	MTM1	1
GO:0036119	response to platelet-derived growth factor	1/27	22/17913	0.0326595	0.0987044	0.0616903	SRC	1
GO:0036010	protein localization to endosome	1/27	22/17913	0.0326595	0.0987044	0.0616903	PACSIN2	1
GO:0035809	regulation of urine volume	1/27	22/17913	0.0326595	0.0987044	0.0616903	INPP5K	1
GO:0033622	integrin activation	1/27	22/17913	0.0326595	0.0987044	0.0616903	SRC	1
GO:0099563	modification of synaptic structure	1/27	21/17913	0.0311976	0.0975372	0.0609608	ITSN1	1
GO:0071498	cellular response to fluid shear stress	1/27	21/17913	0.0311976	0.0975372	0.0609608	SRC	1
GO:0051900	regulation of mitochondrial depolarization	1/27	21/17913	0.0311976	0.0975372	0.0609608	SRC	1
GO:0051043	regulation of membrane protein ectodomain proteolysis	1/27	21/17913	0.0311976	0.0975372	0.0609608	SNX9	1
GO:0036120	cellular response to platelet-derived growth factor stimulus	1/27	21/17913	0.0311976	0.0975372	0.0609608	SRC	1
GO:0032462	regulation of protein homooligomerization	1/27	21/17913	0.0311976	0.0975372	0.0609608	SRC	1
GO:0010829	negative regulation of glucose transmembrane transport	1/27	21/17913	0.0311976	0.0975372	0.0609608	INPP5K	1
GO:0006907	pinocytosis	1/27	21/17913	0.0311976	0.0975372	0.0609608	DNM2	1
GO:0070584	mitochondrion morphogenesis	1/27	20/17913	0.0297335	0.0959941	0.0599963	MTM1	1
GO:0046628	positive regulation of insulin receptor signaling pathway	1/27	20/17913	0.0297335	0.0959941	0.0599963	SRC	1
GO:0032211	negative regulation of telomere maintenance via telomerase	1/27	20/17913	0.0297335	0.0959941	0.0599963	SRC	1
GO:0010801	negative regulation of peptidyl-threonine phosphorylation	1/27	20/17913	0.0297335	0.0959941	0.0599963	INPP5K	1
GO:0010592	positive regulation of lamellipodium assembly	1/27	20/17913	0.0297335	0.0959941	0.0599963	DNM2	1
GO:1905939	regulation of gonad development	1/27	19/17913	0.0282672	0.0929147	0.0580717	SRC	1
GO:1903392	negative regulation of adherens junction organization	1/27	19/17913	0.0282672	0.0929147	0.0580717	SRC	1
GO:1902307	positive regulation of sodium ion transmembrane transport	1/27	19/17913	0.0282672	0.0929147	0.0580717	DNM2	1
GO:1902170	cellular response to reactive nitrogen species	1/27	19/17913	0.0282672	0.0929147	0.0580717	DNM2	1
GO:0098911	regulation of ventricular cardiac muscle cell action potential	1/27	19/17913	0.0282672	0.0929147	0.0580717	BIN1	1
GO:0071731	response to nitric oxide	1/27	19/17913	0.0282672	0.0929147	0.0580717	DNM2	1
GO:0051647	nucleus localization	1/27	19/17913	0.0282672	0.0929147	0.0580717	BIN1	1
GO:0006833	water transport	1/27	19/17913	0.0282672	0.0929147	0.0580717	INPP5K	1
GO:0071800	podosome assembly	1/27	18/17913	0.0267989	0.0911161	0.0569476	SRC	1
GO:0051895	negative regulation of focal adhesion assembly	1/27	18/17913	0.0267989	0.0911161	0.0569476	SRC	1
GO:0032460	negative regulation of protein oligomerization	1/27	18/17913	0.0267989	0.0911161	0.0569476	SRC	1
GO:0032288	myelin assembly	1/27	18/17913	0.0267989	0.0911161	0.0569476	MTMR2	1
GO:2000811	negative regulation of anoikis	1/27	17/17913	0.0253284	0.0880424	0.0550265	SRC	1
GO:0072673	lamellipodium morphogenesis	1/27	17/17913	0.0253284	0.0880424	0.0550265	SRC	1
GO:0061577	calcium ion transmembrane transport via high voltage-gated calcium channel	1/27	17/17913	0.0253284	0.0880424	0.0550265	BIN1	1
GO:0048711	positive regulation of astrocyte differentiation	1/27	17/17913	0.0253284	0.0880424	0.0550265	BIN1	1
GO:0099010	modification of postsynaptic structure	1/27	16/17913	0.0238557	0.0850984	0.0531865	ITSN1	1
GO:0086103	G protein-coupled receptor signaling pathway involved in heart process	1/27	16/17913	0.0238557	0.0850984	0.0531865	SRC	1
GO:0071732	cellular response to nitric oxide	1/27	16/17913	0.0238557	0.0850984	0.0531865	DNM2	1
GO:0050774	negative regulation of dendrite morphogenesis	1/27	16/17913	0.0238557	0.0850984	0.0531865	DNM3	1
GO:0039692	single stranded viral RNA replication via double stranded DNA intermediate	1/27	16/17913	0.0238557	0.0850984	0.0531865	INPP5K	1
GO:0030252	growth hormone secretion	1/27	16/17913	0.0238557	0.0850984	0.0531865	ITSN1	1
GO:1903358	regulation of Golgi organization	1/27	15/17913	0.0223809	0.0817561	0.0510975	DNM2	1
GO:1903350	response to dopamine	1/27	15/17913	0.0223809	0.0817561	0.0510975	DNM2	1
GO:1902992	negative regulation of amyloid precursor protein catabolic process	1/27	15/17913	0.0223809	0.0817561	0.0510975	BIN1	1
GO:1902514	regulation of calcium ion transmembrane transport via high voltage-gated calcium channel	1/27	15/17913	0.0223809	0.0817561	0.0510975	BIN1	1
GO:0099590	neurotransmitter receptor internalization	1/27	15/17913	0.0223809	0.0817561	0.0510975	EPS15	1
GO:0051044	positive regulation of membrane protein ectodomain proteolysis	1/27	15/17913	0.0223809	0.0817561	0.0510975	SNX9	1
GO:0045091	regulation of single stranded viral RNA replication via double stranded DNA intermediate	1/27	15/17913	0.0223809	0.0817561	0.0510975	INPP5K	1
GO:0035635	entry of bacterium into host cell	1/27	15/17913	0.0223809	0.0817561	0.0510975	SRC	1
GO:2000651	positive regulation of sodium ion transmembrane transporter activity	1/27	14/17913	0.020904	0.0798019	0.0498762	DNM2	1
GO:1903351	cellular response to dopamine	1/27	14/17913	0.020904	0.0798019	0.0498762	DNM2	1
GO:0140239	postsynaptic endocytosis	1/27	14/17913	0.020904	0.0798019	0.0498762	EPS15	1
GO:0098884	postsynaptic neurotransmitter receptor internalization	1/27	14/17913	0.020904	0.0798019	0.0498762	EPS15	1
GO:0071801	regulation of podosome assembly	1/27	14/17913	0.020904	0.0798019	0.0498762	SRC	1
GO:0038166	angiotensin-activated signaling pathway	1/27	14/17913	0.020904	0.0798019	0.0498762	SRC	1
GO:0035810	positive regulation of urine volume	1/27	14/17913	0.020904	0.0798019	0.0498762	INPP5K	1
GO:0035791	platelet-derived growth factor receptor-beta signaling pathway	1/27	14/17913	0.020904	0.0798019	0.0498762	SRC	1
GO:0002091	negative regulation of receptor internalization	1/27	14/17913	0.020904	0.0798019	0.0498762	MTMR2	1
GO:0001921	positive regulation of receptor recycling	1/27	14/17913	0.020904	0.0798019	0.0498762	EPS15	1
GO:2000194	regulation of female gonad development	1/27	13/17913	0.0194249	0.0782752	0.048922	SRC	1
GO:1903651	positive regulation of cytoplasmic transport	1/27	13/17913	0.0194249	0.0782752	0.048922	MTMR2	1
GO:1902902	negative regulation of autophagosome assembly	1/27	13/17913	0.0194249	0.0782752	0.048922	MTM1	1
GO:0061000	negative regulation of dendritic spine development	1/27	13/17913	0.0194249	0.0782752	0.048922	DNM3	1
GO:0060123	regulation of growth hormone secretion	1/27	13/17913	0.0194249	0.0782752	0.048922	ITSN1	1
GO:0048311	mitochondrion distribution	1/27	13/17913	0.0194249	0.0782752	0.048922	MTM1	1
GO:0045759	negative regulation of action potential	1/27	13/17913	0.0194249	0.0782752	0.048922	BIN1	1
GO:0035020	regulation of Rac protein signal transduction	1/27	13/17913	0.0194249	0.0782752	0.048922	DNM2	1
GO:0033623	regulation of integrin activation	1/27	13/17913	0.0194249	0.0782752	0.048922	SRC	1
GO:1902855	regulation of non-motile cilium assembly	1/27	12/17913	0.0179437	0.0761461	0.0475913	DNM2	1
GO:1902430	negative regulation of amyloid-beta formation	1/27	12/17913	0.0179437	0.0761461	0.0475913	BIN1	1
GO:1902018	negative regulation of cilium assembly	1/27	12/17913	0.0179437	0.0761461	0.0475913	DNM2	1
GO:0098962	regulation of postsynaptic neurotransmitter receptor activity	1/27	12/17913	0.0179437	0.0761461	0.0475913	SRC	1
GO:0098885	modification of postsynaptic actin cytoskeleton	1/27	12/17913	0.0179437	0.0761461	0.0475913	ITSN1	1
GO:0045869	negative regulation of single stranded viral RNA replication via double stranded DNA intermediate	1/27	12/17913	0.0179437	0.0761461	0.0475913	INPP5K	1
GO:0043922	negative regulation by host of viral transcription	1/27	12/17913	0.0179437	0.0761461	0.0475913	INPP5K	1
GO:0016082	synaptic vesicle priming	1/27	12/17913	0.0179437	0.0761461	0.0475913	SYNJ1	1
GO:0001765	membrane raft assembly	1/27	12/17913	0.0179437	0.0761461	0.0475913	PACSIN2	1
GO:2000392	regulation of lamellipodium morphogenesis	1/27	11/17913	0.0164603	0.0752471	0.0470294	SRC	1
GO:1905941	positive regulation of gonad development	1/27	11/17913	0.0164603	0.0752471	0.0470294	SRC	1
GO:1905245	regulation of aspartic-type peptidase activity	1/27	11/17913	0.0164603	0.0752471	0.0470294	BIN1	1
GO:1905244	regulation of modification of synaptic structure	1/27	11/17913	0.0164603	0.0752471	0.0470294	ITSN1	1
GO:0090394	negative regulation of excitatory postsynaptic potential	1/27	11/17913	0.0164603	0.0752471	0.0470294	MTMR2	1
GO:0051974	negative regulation of telomerase activity	1/27	11/17913	0.0164603	0.0752471	0.0470294	SRC	1
GO:0032463	negative regulation of protein homooligomerization	1/27	11/17913	0.0164603	0.0752471	0.0470294	SRC	1
GO:0071803	positive regulation of podosome assembly	1/27	10/17913	0.0149748	0.0720909	0.0450568	SRC	1
GO:0071481	cellular response to X-ray	1/27	10/17913	0.0149748	0.0720909	0.0450568	DNM2	1
GO:0045988	negative regulation of striated muscle contraction	1/27	10/17913	0.0149748	0.0720909	0.0450568	BIN1	1
GO:0044351	macropinocytosis	1/27	10/17913	0.0149748	0.0720909	0.0450568	DNM2	1
GO:0006930	substrate-dependent cell migration, cell extension	1/27	10/17913	0.0149748	0.0720909	0.0450568	CTTN	1
